# Supplementary material for: Evolutionary diversification and characterization of the eubacterial gene family encoding DXR type II, an alternative isoprenoid biosynthetic enzyme
Source: BMC Evol Biol. 2013 Sep 3;13:180. doi: 10.1186/1471-2148-13-180 (PMC3847144; doi:10.1186/1471-2148-13-180)
Supplement: Additional file 6 — Table S1. List of amino acid sites detected as related to functional divergence of DXR-II vs DLO1 and DXR-II vs DLO2. Table S2. List of sequences used as queries in BLAST searches for enzymes of the MEP, MVA and CP pathway, and the corresponding bacterial strain. Table S3. Distribution of enzymes of the MEP, MVA and the CP pathways across 128 whole sequenced bacterial strains. Table S4. GC content of DXR-II genes and corresponding genomes. Table S5. 3:1 relative dinucleotide frequencies at DXR-II genes and their corresponding genomes and statistical tests of co-variation. Table S6. RSCU values at DXR-II genes and their corresponding genomes and statistical tests of independence. Table S7. CAI values for DXR-II genes and the average for all genes in the corresponding genomes. [file 1471-2148-13-180-S6.xls]

## Sheet: Sup Table1
Supplemental Table 1: List of amino acid sites detected as related to functional divergence of DXR-II vs DLO1 and DXR-II vs DLO2.
Critical amino acid sites with Qk > 70% (*, Qk > 95 %) are shown. Seven sites predicted as related to functional divergence of DXR-II from both families DLO1 and DLO2 are indicated in bold. Correspondence between positions in B. abortus DXR-II and the multiple sequence alignment (MSA) shown in Additional File 1 is shown. DXR-II domain: N, NH2-terminal; M, Middle and C, COOH-terminal. Numbers in p…
DXR-II vs DLO1	Positiion (DXR-II)	Position (MSA)	DXR-II Domain	DXR-II (53)	DLO1 (36)	DLO2 (41)
	35	71	N	G	G,A+	G,A+
	46	83	N	variable	variable	variable
	118	162	N	49P+	I,V,M+	P,A
	121	165	N	52G	G,A,S	A,G,S
	146	190	M	44I,V	I,L,V,T+	A,V,C+
	161*	205	M	49Y+	L,F,V,Y	Y+
	176	220	M	I,Y,F+	I,Y,F,R+	V+
	198*	245	M	N,D,K,I+	D,N	Y,F
	205*	252	M	D,T,S,A+	T,S,E,D+	T,G+
	218	285	M	R,K,H	H,V,A+	Q,K,A+
	229	296	M	T	L,I,V	P,S,A	FSM/Substrate binding
	234	302	M	A,T,N+	A,T,S+	A+
	237	305	M	A,S+	A+	A,S+
	247*	316	M	A,V,P,R	P,R	S,E,D
	265	344	M	P,L+	variable	P+
	282*	363	M	I,D,N+	V,L+	S,A,N+
	291	381	M	F	Y,F	Y,F,W
	297	387	M	D,Q+	D,+	variable
	310	403	M	I,M,K+	L,H+	D,S+
	340	433	C	G,H,K	G,N,R+	R,G+
	342	435	C	T,H,A,P+	A,P,V+	P,A+
	351*	444	C	50V+	L,Q,R,S+	H,N,R+
	353*	446	C	51E,D	D,E,G,S	D,V+
	376	474	C	Y,V,C+	T,A,V,S+	V+
	404*	509	C	A,R,K+	R,H+	R+
	410	515	C	E,T	Q+	variable
	422	527	C	G,D,S,N+	G,T,S,H	variable
	424	533	C	R,T,W+	L,R,A+	variable
	429	538	C	52R	Y,R,Q,K+	R+
DXR-II vs DLO2	Positiion (DXR-II)	Position (MSA)	Domain	DXR-II	DLO1	DLO2
	35	71	N	G	G,A	G,A+
	47	84	N	52G,A	G,D+	G,R+
	64	101	N	51A,G	A,D,V+	A,S,N+
	122*	166	N	51A,T	A,T,L+	I,T,V,A+
	128	172	N	A,T+	A,V,T+	A,C+
	133	177	N	K	K,R,A,L	K,R+
	197*	244	M	51L,F	Q,L,H	variable
	202	249	M	T,N,V+	T,N	T,N+
	205	252	M	D,T,S	T,S	T,G
	210	264	M	A	A+	A,V,L+
	239	307	M	A51,S	A,G	A,G+
	248	317	M	G	G	G,R+
	250*	319	M	49H+	I,L,E+	H,L,T,A+
	253*	322	M	R,E,S,A,K+	P,Y,L,I+	P+
	258*	337	M	Q,D,E,S+	E,D,Q	E,D+
	260	339	M	N,S,P,I+	V,T,A+	P,A+
	282	363	M	I,N,D	V,L	S,A
	291	381	M	F	Y,F	Y,F,W
	296	386	M	M,G,S,I,H+	H,C+	A,G,T+
	305	395	M	L,M	L+	F,L
	310*	403	M	I,M,K	L+	D+
	311*	404	M	50G+	G,N	P,S,A+
	314	407	M	P,D+	P	R,N,Q,W+
	320	413	M	R	T,R+	K,R+	Dimer
	324*	417	M	L	L	L,M,Y+
	330*	423	M	P	P,Q,G+	G,N,S,P+
	346	439	C	50P+	P,N,A	P,S+
	351*	444	C	50V+	L,Q,R+	N,R,H,Q+
	359	452	C	K	K	K+
	383*	481	C	V,H,Y,T+	A,I+	A+
	410*	515	C	E,T	Q+	variable
	413	518	C	49T+	T,R+	R,G,S,T+
	428*	537	C	L	L,W+	L,F,V,W+
	432	541	C	52Q	Q,L,M+	M,Q+

## Sheet: Sup Table2
Supplemental Table 2: List of sequences used as queries in BLAST searches for enzymes of the MEP, MVA and CP pathway, and the corresponding bacterial strain.
Pathway	Enzyme	Bacterial Strain	UID	GenBank and RefSeq
MEP	DXS	Escherichia coli K 12 substr DH10B	58979	gi|170080006|ref|YP_001729326.1|
	DXR	Escherichia coli K 12 substr DH10B	58979	gi|170079809|ref|YP_001729129.1|
	MCT	Escherichia coli K 12 substr DH10B	58979	gi|170082322|ref|YP_001731642.1|
	CMK	Escherichia coli K 12 substr DH10B	58979	gi|170080836|ref|YP_001730156.1|
	MDS	Escherichia coli K 12 substr DH10B	58979	gi|170082321|ref|YP_001731641.1|
	HDS	Escherichia coli K 12 substr DH10B	58979	gi|170082125|ref|YP_001731445.1|
	HDR	Escherichia coli K 12 substr DH10B	58979	gi|170079692|ref|YP_001729012.1|
	DXR-II	Brucella melitensis biovar Abortus 2308	62937	gi|83269188|ref|YP_418479.1|
	IDI	Escherichia coli K 12 substr DH10B	58979	gi|170082450|ref|YP_001731770.1|
MVA	AACT	Listeria monocytogenes serotype 4b str. F2365	57689	gi|46907642|ref|YP_014031.1|
	HMGS	Listeria monocytogenes serotype 4b str. F2365	57689	gi|46907643|ref|YP_014032.1|
	HMGR_I	Vibrio cholerae O395	58425	gi|147671466|ref|YP_001215501.1|
	HMGR_II	Listeria monocytogenes serotype 4b str. F2365	57689	gi|46907058|ref|YP_013447.1|
	MVK	Listeria monocytogenes serotype 4b str. F2365	57689	gi|46906235|ref|YP_012624.1|
	PMK	Listeria monocytogenes serotype 4b str. F2365	57689	gi|46906237|ref|YP_012626.1|
	MVD	Listeria monocytogenes serotype 4b str. F2365	57689	gi|46906236|ref|YP_012625.1|
CP	AK	Brucella melitensis biovar Abortus 2308	62937	gi|82700644|ref|YP_415218.1|
	HD	Brucella melitensis biovar Abortus 2308	62937	gi|82700102|ref|YP_414676.1|
	AK_HD	Escherichia coli K 12 substr DH10B	58979	gi|170083410|ref|YP_001732730.1|
	ASDH	Pseudomonas aeruginosa PAO1	57945	gi|15598701|ref|NP_252195.1|

## Sheet: Sup Table3
Supplemental Table 3: Distribution of enzymes of the MEP, MVA and the CP pathways across 128 whole sequenced bacterial strains.
GenBank and RefSeq identifiers are shown.
Strain	Family	DXR	MCT	CMK	MDS	HDS	HDR	IDI	AACT	HMGS	HMGR_I	HMGR_II	MVK	PMK	MVD	AK	HD	AK_HD	ASDH
Anaerococcus prevotii DSM 20548	DXR-II		gi|257065692|ref|YP_003151948.1|	gi|257066003|ref|YP_003152259.1|	gi|257065693|ref|YP_003151949.1|	gi|257066104|ref|YP_003152360.1|			gi|257066839|ref|YP_003153095.1|
Bacillus clausii KSM-K16	DXR-II	gi|56964001|ref|YP_175732.1|	gi|56961907|ref|YP_173629.1|	gi|56961856|ref|YP_173578.1|	gi|56961908|ref|YP_173630.1|	gi|56963473|ref|YP_175204.1|	gi|56963459|ref|YP_175190.1|		gi|56965649|ref|YP_177383.1|							gi|56963980|ref|YP_175711.1|	gi|56964706|ref|YP_176437.1|
Bacillus halodurans C-125	DXR-II	gi|161723185|ref|NP_243287.2|	gi|15612670|ref|NP_240973.1|	gi|15612624|ref|NP_240927.1|	gi|15612671|ref|NP_240974.1|	gi|15613964|ref|NP_242267.1|	gi|15613945|ref|NP_242248.1|		gi|15614592|ref|NP_242895.1|							gi|15615658|ref|NP_243962.1|	gi|15615984|ref|NP_244289.1|
Bacillus pumilus SAFR-032	DXR-II	gi|157692334|ref|YP_001486796.1|	gi|157690873|ref|YP_001485335.1|	gi|157690828|ref|YP_001485290.1|	gi|157690874|ref|YP_001485336.1|	gi|157693002|ref|YP_001487464.1|	gi|157693016|ref|YP_001487478.1|		gi|157694123|ref|YP_001488585.1|							gi|157693265|ref|YP_001487727.1|	gi|157693641|ref|YP_001488103.1|
Bartonella bacilliformis KC583	DXR-II			gi|121602449|ref|YP_988706.1|	gi|121602276|ref|YP_988855.1|	gi|121602019|ref|YP_988457.1|	gi|121601859|ref|YP_988725.1|									gi|121602341|ref|YP_988689.1|
Bartonella clarridgeiae 73	DXR-II			gi|319899200|ref|YP_004159293.1|	gi|319898770|ref|YP_004158863.1|	gi|319899405|ref|YP_004159502.1|	gi|319898532|ref|YP_004158625.1|									gi|319899211|ref|YP_004159304.1|
Bartonella grahamii as4aup	DXR-II			gi|240850069|ref|YP_002971462.1|	gi|240850268|ref|YP_002971661.1|	gi|240851261|ref|YP_002972664.1|	gi|240850088|ref|YP_002971481.1|									gi|240850052|ref|YP_002971445.1|	gi|240850757|ref|YP_002972157.1|
Bartonella henselae str. Houston-1	DXR-II			gi|49475219|ref|YP_033260.1|	gi|49475375|ref|YP_033416.1|	gi|49476182|ref|YP_034223.1|	gi|49475238|ref|YP_033279.1|									gi|49475202|ref|YP_033243.1|	gi|49475748|ref|YP_033789.1|
Bartonella quintana str. Toulouse	DXR-II			gi|49473969|ref|YP_032011.1|	gi|49474134|ref|YP_032176.1|	gi|49474705|ref|YP_032747.1|	gi|49474003|ref|YP_032045.1|									gi|49473952|ref|YP_031994.1|
Bartonella tribocorum CIP 105476	DXR-II			gi|163867861|ref|YP_001609065.1|	gi|163868065|ref|YP_001609269.1|	gi|163869180|ref|YP_001610432.1|	gi|163867880|ref|YP_001609084.1|									gi|163867843|ref|YP_001609047.1|	gi|163868525|ref|YP_001609734.1|
Brucella abortus bv. 1 str. 9-941	DXR-II			gi|62289383|ref|YP_221176.1|	gi|161611212|ref|YP_221827.2|	gi|62290647|ref|YP_222440.1|	gi|62289456|ref|YP_221249.1|		gi|62290642|ref|YP_222435.1|							gi|62290732|ref|YP_222525.1|	gi|62290180|ref|YP_221973.1|
Brucella abortus S19	DXR-II			gi|189023634|ref|YP_001934402.1|	gi|189024274|ref|YP_001935042.1|	gi|189024859|ref|YP_001935627.1|	gi|189023705|ref|YP_001934473.1|		gi|189024854|ref|YP_001935621.1|							gi|189024942|ref|YP_001935710.1|	gi|189024416|ref|YP_001935184.1|
Brucella canis ATCC 23365	DXR-II			gi|161618368|ref|YP_001592255.1|	gi|161619072|ref|YP_001592959.1|	gi|161619702|ref|YP_001593589.1|	gi|161618446|ref|YP_001592333.1|		gi|161619696|ref|YP_001593583.1|							gi|161619789|ref|YP_001593676.1|	gi|161619225|ref|YP_001593112.1|
Brucella melitensis ATCC 23457	DXR-II			gi|225851931|ref|YP_002732164.1|	gi|225852621|ref|YP_002732854.1|	gi|225853225|ref|YP_002733458.1|	gi|225852011|ref|YP_002732244.1|		gi|225853220|ref|YP_002733453.1|							gi|225853310|ref|YP_002733543.1|	gi|225852768|ref|YP_002733001.1|
Brucella melitensis biovar Abortus 2308	DXR-II			gi|82699309|ref|YP_413883.1|	gi|162002874|ref|YP_414535.2|	gi|82700561|ref|YP_415135.1|	gi|82699382|ref|YP_413956.1|		gi|82700556|ref|YP_415130.1|							gi|82700644|ref|YP_415218.1|	gi|82700102|ref|YP_414676.1|
Brucella melitensis bv. 1 str. 16M	DXR-II			gi|17987820|ref|NP_540454.1|	gi|161511143|ref|NP_539780.2|	gi|17986553|ref|NP_539187.1|	gi|161511130|ref|NP_540376.2|		gi|17986558|ref|NP_539192.1|							gi|17986473|ref|NP_539107.1|	gi|17987008|ref|NP_539642.1|
Brucella microti CCM 4915	DXR-II			gi|256368850|ref|YP_003106356.1|	gi|256369547|ref|YP_003107057.1|	gi|256370184|ref|YP_003107695.1|	gi|256368928|ref|YP_003106434.1|		gi|256370178|ref|YP_003107689.1|							gi|256370271|ref|YP_003107782.1|	gi|256369695|ref|YP_003107205.1|
Brucella ovis ATCC 25840	DXR-II			gi|148560264|ref|YP_001258418.1|	gi|148559268|ref|YP_001259041.1|	gi|148559689|ref|YP_001259621.1|	gi|148560661|ref|YP_001258492.1|		gi|148560257|ref|YP_001259615.1|							gi|148559290|ref|YP_001259699.1|	gi|148559594|ref|YP_001259190.1|
Brucella pinnipedialis B2/94	DXR-II			gi|340790036|ref|YP_004755500.1|	gi|340790739|ref|YP_004756204.1|	gi|340791374|ref|YP_004756839.1|	gi|340790114|ref|YP_004755578.1|		gi|340791368|ref|YP_004756833.1|							gi|340791462|ref|YP_004756927.1|	gi|340790893|ref|YP_004756358.1|
Brucella suis 1330	DXR-II			gi|23501298|ref|NP_697425.1|	gi|161486696|ref|NP_698125.2|	gi|23502634|ref|NP_698761.1|	gi|23501376|ref|NP_697503.1|		gi|23502628|ref|NP_698755.1|							gi|23502724|ref|NP_698851.1|	gi|23502150|ref|NP_698277.1|
Brucella suis ATCC 23445	DXR-II			gi|163842676|ref|YP_001627080.1|	gi|163843387|ref|YP_001627791.1|	gi|163845355|ref|YP_001623010.1|	gi|163842756|ref|YP_001627160.1|		gi|163845349|ref|YP_001623004.1|							gi|163843897|ref|YP_001628301.1|	gi|163843537|ref|YP_001627941.1|
Chelativorans sp. BNC1	DXR-II			gi|110633063|ref|YP_673271.1|	gi|110633973|ref|YP_674181.1|	gi|110635665|ref|YP_675873.1|	gi|110633105|ref|YP_673313.1|	gi|110347098|ref|YP_665916.1|	gi|110635702|ref|YP_675910.1|							gi|110635330|ref|YP_675538.1|	gi|110634272|ref|YP_674480.1|		gi|110633181|ref|YP_673389.1|
Chloroflexus aurantiacus J-10-fl	DXR-II								gi|163847104|ref|YP_001635148.1|	gi|163845833|ref|YP_001633877.1|		gi|163845834|ref|YP_001633878.1|	gi|163846458|ref|YP_001634502.1|		gi|163846202|ref|YP_001634246.1|	gi|163847524|ref|YP_001635568.1|	gi|163847482|ref|YP_001635526.1|	gi|163848869|ref|YP_001636913.1|
Chloroflexus sp. Y-400-fl	DXR-II								gi|222524938|ref|YP_002569409.1|	gi|222523544|ref|YP_002568014.1|		gi|222523545|ref|YP_002568015.1|	gi|222524233|ref|YP_002568704.1|		gi|222523952|ref|YP_002568422.1|	gi|222525373|ref|YP_002569844.1|	gi|222525333|ref|YP_002569804.1|	gi|222526825|ref|YP_002571296.1|
Clostridium difficile 630	DXR-II	gi|126699747|ref|YP_001088644.1|	gi|126697613|ref|YP_001086510.1|	gi|126701192|ref|YP_001090089.1|	gi|126697614|ref|YP_001086511.1|	gi|126699745|ref|YP_001088642.1|	gi|126699426|ref|YP_001088323.1|	gi|126699992|ref|YP_001088889.1|	gi|126698643|ref|YP_001087540.1|							gi|126699671|ref|YP_001088568.1|	gi|126699183|ref|YP_001088080.1|
Clostridium difficile CD196	DXR-II	gi|260683730|ref|YP_003215015.1|	gi|260681816|ref|YP_003213101.1|	gi|260685086|ref|YP_003216371.1|	gi|260681817|ref|YP_003213102.1|	gi|260683728|ref|YP_003215013.1|	gi|260683478|ref|YP_003214763.1|	gi|260683953|ref|YP_003215238.1|	gi|260682683|ref|YP_003213968.1|							gi|260683654|ref|YP_003214939.1|	gi|260683244|ref|YP_003214529.1|
Clostridium difficile R20291	DXR-II	gi|260687390|ref|YP_003218524.1|	gi|260685413|ref|YP_003216546.1|	gi|260688744|ref|YP_003219878.1|	gi|260685414|ref|YP_003216547.1|	gi|260687388|ref|YP_003218522.1|	gi|260687074|ref|YP_003218207.1|	gi|260687613|ref|YP_003218747.1|	gi|260686281|ref|YP_003217414.1|							gi|260687314|ref|YP_003218448.1|	gi|260686840|ref|YP_003217973.1|
Eubacterium limosum KIST612	DXR-II	gi|310827244|ref|YP_003959601.1|	gi|310826709|ref|YP_003959066.1|	gi|310829605|ref|YP_003961962.1|	gi|310829660|ref|YP_003962017.1|	gi|310827164|ref|YP_003959521.1|			gi|310826159|ref|YP_003958516.1|							gi|310828728|ref|YP_003961085.1|	gi|310828729|ref|YP_003961086.1|
Finegoldia magna ATCC 29328	DXR-II		gi|169824927|ref|YP_001692538.1|	gi|169824249|ref|YP_001691860.1|	gi|169824926|ref|YP_001692537.1|	gi|169824427|ref|YP_001692038.1|										gi|169824014|ref|YP_001691625.1|	gi|169824016|ref|YP_001691627.1|
Halanaerobium hydrogeniformans	DXR-II		gi|312144271|ref|YP_003995717.1|	gi|312144328|ref|YP_003995774.1|	gi|312144270|ref|YP_003995716.1|	gi|312143670|ref|YP_003995116.1|										gi|312143650|ref|YP_003995096.1|	gi|312143529|ref|YP_003994975.1|	gi|312143651|ref|YP_003995097.1|
Listeria innocua Clip11262	DXR-II	gi|16800422|ref|NP_470690.1|	gi|16799344|ref|NP_469612.1|	gi|16799306|ref|NP_469574.1|	gi|16799345|ref|NP_469613.1|			gi|16799464|ref|NP_469732.1|	gi|16800521|ref|NP_470789.1|	gi|16800522|ref|NP_470790.1|		gi|16799895|ref|NP_470163.1|	gi|16799089|ref|NP_469357.1|	gi|16799091|ref|NP_469359.1|	gi|16799090|ref|NP_469358.1|	gi|16800267|ref|NP_470535.1|	gi|16801752|ref|NP_472020.1|
Listeria ivanovii	DXR-II	gi|347548707|ref|YP_004855035.1|	gi|347547706|ref|YP_004854034.1|	gi|347547665|ref|YP_004853993.1|				gi|347547789|ref|YP_004854117.1|	gi|347548802|ref|YP_004855130.1|	gi|347548803|ref|YP_004855131.1|		gi|347548233|ref|YP_004854561.1|	gi|347547519|ref|YP_004853847.1|	gi|347547521|ref|YP_004853849.1|	gi|347547520|ref|YP_004853848.1|	gi|347548618|ref|YP_004854946.1|	gi|347549850|ref|YP_004856178.1|
Listeria monocytogenes	DXR-II	gi|284801702|ref|YP_003413567.1|	gi|284800530|ref|YP_003412395.1|	gi|284803071|ref|YP_003414936.1|	gi|284800531|ref|YP_003412396.1|	gi|284801828|ref|YP_003413693.1|	gi|284801838|ref|YP_003413703.1|	gi|284800655|ref|YP_003412520.1|	gi|284801800|ref|YP_003413665.1|	gi|284801801|ref|YP_003413666.1|		gi|284801155|ref|YP_003413020.1|	gi|284803255|ref|YP_003415120.1|	gi|284803253|ref|YP_003415118.1|	gi|284803254|ref|YP_003415119.1|	gi|284801555|ref|YP_003413420.1|	gi|284802985|ref|YP_003414850.1|
Listeria monocytogenes 08-5923	DXR-II	gi|284994844|ref|YP_003416612.1|	gi|284993716|ref|YP_003415484.1|	gi|284996212|ref|YP_003417980.1|	gi|284993717|ref|YP_003415485.1|	gi|284994970|ref|YP_003416738.1|	gi|284994980|ref|YP_003416748.1|	gi|284993841|ref|YP_003415609.1|	gi|284994942|ref|YP_003416710.1|	gi|284994943|ref|YP_003416711.1|		gi|284994297|ref|YP_003416065.1|	gi|284996396|ref|YP_003418164.1|	gi|284996394|ref|YP_003418162.1|	gi|284996395|ref|YP_003418163.1|	gi|284994697|ref|YP_003416465.1|	gi|284996126|ref|YP_003417894.1|
Listeria monocytogenes EGD-e	DXR-II	gi|16803357|ref|NP_464842.1|	gi|16802281|ref|NP_463766.1|	gi|16802236|ref|NP_463721.1|	gi|16802282|ref|NP_463767.1|	gi|16803481|ref|NP_464966.1|	gi|16803491|ref|NP_464976.1|	gi|16802413|ref|NP_463898.1|	gi|16803454|ref|NP_464939.1|	gi|16803455|ref|NP_464940.1|		gi|16802867|ref|NP_464352.1|	gi|16802058|ref|NP_463543.1|	gi|16802060|ref|NP_463545.1|	gi|16802059|ref|NP_463544.1|	gi|16803275|ref|NP_464760.1|	gi|16804585|ref|NP_466070.1|
Listeria monocytogenes HCC23	DXR-II	gi|217964536|ref|YP_002350214.1|	gi|217965678|ref|YP_002351356.1|	gi|217965724|ref|YP_002351402.1|	gi|217965677|ref|YP_002351355.1|			gi|217965542|ref|YP_002351220.1|	gi|217964438|ref|YP_002350116.1|	gi|217964437|ref|YP_002350115.1|		gi|217965080|ref|YP_002350758.1|	gi|217965924|ref|YP_002351602.1|	gi|217965922|ref|YP_002351600.1|	gi|217965923|ref|YP_002351601.1|	gi|217964699|ref|YP_002350377.1|	gi|217963349|ref|YP_002349027.1|
Listeria monocytogenes serotype 4b str. CLIP 80459	DXR-II	gi|226223918|ref|YP_002758025.1|	gi|226222864|ref|YP_002756971.1|	gi|226222819|ref|YP_002756926.1|	gi|226222865|ref|YP_002756972.1|	gi|226224042|ref|YP_002758149.1|	gi|226224052|ref|YP_002758159.1|	gi|226222995|ref|YP_002757102.1|	gi|226224015|ref|YP_002758122.1|	gi|226224016|ref|YP_002758123.1|		gi|226223445|ref|YP_002757552.1|	gi|226222649|ref|YP_002756756.1|	gi|226222651|ref|YP_002756758.1|	gi|226222650|ref|YP_002756757.1|	gi|226223835|ref|YP_002757942.1|	gi|226225095|ref|YP_002759202.1|
Listeria monocytogenes serotype 4b str. F2365	DXR-II	gi|46907543|ref|YP_013932.1|	gi|46906468|ref|YP_012857.1|	gi|46906422|ref|YP_012811.1|	gi|46906469|ref|YP_012858.1|	gi|46907669|ref|YP_014058.1|	gi|46907679|ref|YP_014068.1|	gi|46906603|ref|YP_012992.1|	gi|46907642|ref|YP_014031.1|	gi|46907643|ref|YP_014032.1|		gi|46907058|ref|YP_013447.1|	gi|46906235|ref|YP_012624.1|	gi|46906237|ref|YP_012626.1|	gi|46906236|ref|YP_012625.1|	gi|46907454|ref|YP_013843.1|	gi|46908719|ref|YP_015108.1|
Listeria welshimeri serovar 6b str. SLCC5334	DXR-II	gi|116872748|ref|YP_849529.1|	gi|116871619|ref|YP_848400.1|	gi|116871579|ref|YP_848360.1|				gi|116871741|ref|YP_848522.1|	gi|116872847|ref|YP_849628.1|	gi|116872848|ref|YP_849629.1|		gi|116872239|ref|YP_849020.1|	gi|116871433|ref|YP_848214.1|	gi|116871435|ref|YP_848216.1|	gi|116871434|ref|YP_848215.1|	gi|116872606|ref|YP_849387.1|	gi|116873912|ref|YP_850693.1|
Mesorhizobium ciceri biovar biserrulae WSM1271	DXR-II			gi|319784756|ref|YP_004144232.1|	gi|319783398|ref|YP_004142874.1|	gi|319781098|ref|YP_004140574.1|	gi|319784692|ref|YP_004144168.1|		gi|319781063|ref|YP_004140539.1|							gi|319781343|ref|YP_004140819.1|	gi|319783901|ref|YP_004143377.1|
Mesorhizobium loti MAFF303099	DXR-II			gi|13476171|ref|NP_107741.1|	gi|13470629|ref|NP_102198.1|	gi|13473254|ref|NP_104821.1|	gi|13476234|ref|NP_107804.1|		gi|13473296|ref|NP_104863.1|							gi|13472972|ref|NP_104539.1|	gi|13471060|ref|NP_102629.1|
Mesorhizobium opportunistum WSM2075	DXR-II			gi|337270117|ref|YP_004614172.1|	gi|337268998|ref|YP_004613053.1|	gi|337265906|ref|YP_004609961.1|	gi|337270053|ref|YP_004614108.1|		gi|337265873|ref|YP_004609928.1|							gi|337266180|ref|YP_004610235.1|	gi|337268508|ref|YP_004612563.1|
Ochrobactrum anthropi ATCC 49188	DXR-II			gi|153007857|ref|YP_001369072.1|	gi|153009399|ref|YP_001370614.1|	gi|153008457|ref|YP_001369672.1|	gi|153007934|ref|YP_001369149.1|		gi|153008464|ref|YP_001369679.1|							gi|153008369|ref|YP_001369584.1|	gi|153009247|ref|YP_001370462.1|		gi|153011711|ref|YP_001372925.1|
Pelagibacterium halotolerans B2	DXR-II			gi|357383607|ref|YP_004898331.1|	gi|357384440|ref|YP_004899164.1|	gi|357386071|ref|YP_004900795.1|	gi|357383622|ref|YP_004898346.1|		gi|357385352|ref|YP_004900076.1|							gi|357385919|ref|YP_004900643.1|	gi|357384219|ref|YP_004898943.1|
Roseobacter litoralis Och 149	DXR-II	gi|339503496|ref|YP_004690916.1|	gi|339503323|ref|YP_004690743.1|	gi|339504263|ref|YP_004691683.1|	gi|339503322|ref|YP_004690742.1|	gi|339503151|ref|YP_004690571.1|	gi|339504914|ref|YP_004692334.1|	gi|339505953|ref|YP_004716651.1|	gi|339504257|ref|YP_004691677.1|							gi|339502839|ref|YP_004690259.1|	gi|339503542|ref|YP_004690962.1|		gi|339502391|ref|YP_004689811.1|
Sebaldella termitidis ATCC 33386	DXR-II	gi|269118692|ref|YP_003306869.1|	gi|269122242|ref|YP_003310419.1|	gi|269118733|ref|YP_003306910.1|	gi|269118871|ref|YP_003307048.1|	gi|269119361|ref|YP_003307538.1|	gi|269122679|ref|YP_003310856.1|				gi|269120557|ref|YP_003308734.1|					gi|269121610|ref|YP_003309787.1|	gi|269121611|ref|YP_003309788.1|
Sinorhizobium fredii NGR234	DXR-II	gi|227823583|ref|YP_002827556.1|		gi|227821035|ref|YP_002825005.1|	gi|227821858|ref|YP_002825828.1|	gi|227823789|ref|YP_002827762.1|	gi|227821112|ref|YP_002825082.1|		gi|227823783|ref|YP_002827756.1|							gi|227823190|ref|YP_002827162.1|	gi|227821963|ref|YP_002825934.1|	gi|227818943|ref|YP_002822914.1|
Starkeya novella DSM 506	DXR-II			gi|298293856|ref|YP_003695795.1|	gi|298291770|ref|YP_003693709.1|	gi|298292791|ref|YP_003694730.1|	gi|298293041|ref|YP_003694980.1|		gi|298292706|ref|YP_003694645.1|							gi|298292692|ref|YP_003694631.1|	gi|298291355|ref|YP_003693294.1|
Tepidanaerobacter sp. Re1	DXR-II		gi|332800105|ref|YP_004461604.1|	gi|332798105|ref|YP_004459604.1|	gi|332800104|ref|YP_004461603.1|	gi|332799216|ref|YP_004460715.1|										gi|332799919|ref|YP_004461418.1|	gi|332799442|ref|YP_004460941.1|	gi|332799442|ref|YP_004460941.1|
Thermosediminibacter oceani DSM 16646	DXR-II		gi|302390634|ref|YP_003826455.1|	gi|302388642|ref|YP_003824463.1|	gi|302390633|ref|YP_003826454.1|	gi|302389807|ref|YP_003825628.1|										gi|302389199|ref|YP_003825020.1|
Verminephrobacter eiseniae EF01-2	DXR-II	gi|121608416|ref|YP_996223.1|	gi|121611274|ref|YP_999081.1|	gi|121607941|ref|YP_995748.1|	gi|121611275|ref|YP_999082.1|	gi|121607084|ref|YP_994891.1|	gi|121608620|ref|YP_996427.1|		gi|121610738|ref|YP_998545.1|							gi|121611838|ref|YP_999645.1|	gi|121609617|ref|YP_997424.1|
Anabaena variabilis ATCC 29413	DLO1	gi|75907523|ref|YP_321819.1|	gi|75908630|ref|YP_322926.1|	gi|75911083|ref|YP_325379.1|	gi|75908032|ref|YP_322328.1|	gi|75906658|ref|YP_320954.1|	gi|75909159|ref|YP_323455.1|									gi|75909847|ref|YP_324143.1|	gi|75907006|ref|YP_321302.1|
Chloroflexus aggregans DSM 9485	DLO1								gi|219849341|ref|YP_002463774.1|	gi|219848055|ref|YP_002462488.1|		gi|219848054|ref|YP_002462487.1|	gi|219849336|ref|YP_002463769.1|		gi|219850237|ref|YP_002464670.1|	gi|219848720|ref|YP_002463153.1|	gi|219849446|ref|YP_002463879.1|
Coraliomargarita akajimensis DSM 45221	DLO1	gi|294056525|ref|YP_003550183.1|	gi|294053972|ref|YP_003547630.1|	gi|294053974|ref|YP_003547632.1|	gi|294055177|ref|YP_003548835.1|	gi|294056523|ref|YP_003550181.1|	gi|294055616|ref|YP_003549274.1|									gi|294056133|ref|YP_003549791.1|	gi|294056130|ref|YP_003549788.1|
Coxiella burnetii CbuG_Q212	DLO1							gi|212212910|ref|YP_002303846.1|	gi|212212589|ref|YP_002303525.1|		gi|212211944|ref|YP_002302880.1|		gi|212212908|ref|YP_002303844.1|	gi|212212909|ref|YP_002303845.1|	gi|212212910|ref|YP_002303846.1|	gi|212212532|ref|YP_002303468.1|
Coxiella burnetii CbuK_Q154	DLO1							gi|212218972|ref|YP_002305759.1|	gi|212218458|ref|YP_002305245.1|		gi|212217890|ref|YP_002304677.1|		gi|212218970|ref|YP_002305757.1|	gi|212218971|ref|YP_002305758.1|	gi|212218972|ref|YP_002305759.1|	gi|212218397|ref|YP_002305184.1|
Coxiella burnetii Dugway 5J108-111	DLO1							gi|154707588|ref|YP_001424026.1|	gi|154707055|ref|YP_001424444.1|	gi|154705788|ref|YP_001425244.1|	gi|154706309|ref|YP_001423580.1|		gi|154707263|ref|YP_001424028.1|	gi|154707393|ref|YP_001424027.1|	gi|154707588|ref|YP_001424026.1|	gi|154706240|ref|YP_001424371.1|
Coxiella burnetii RSA 331	DLO1							gi|161831576|ref|YP_001596532.1|	gi|161831168|ref|YP_001596738.1|		gi|161830103|ref|YP_001597784.1|		gi|161830446|ref|YP_001596534.1|	gi|161830011|ref|YP_001596533.1|	gi|161831576|ref|YP_001596532.1|	gi|161831031|ref|YP_001596678.1|
Coxiella burnetii RSA 493	DLO1							gi|29653945|ref|NP_819637.1|	gi|29654290|ref|NP_819982.1|		gi|29653393|ref|NP_819085.1|		gi|29653947|ref|NP_819639.1|	gi|29653946|ref|NP_819638.1|	gi|29653945|ref|NP_819637.1|	gi|29654360|ref|NP_820052.1|
Cyanothece sp. PCC 7425	DLO1	gi|220909363|ref|YP_002484674.1|	gi|220906012|ref|YP_002481323.1|	gi|220906011|ref|YP_002481322.1|	gi|220909347|ref|YP_002484658.1|	gi|220909019|ref|YP_002484330.1|	gi|220907762|ref|YP_002483073.1|		gi|220909418|ref|YP_002484729.1|	gi|220908277|ref|YP_002483588.1|			gi|220907563|ref|YP_002482874.1|				gi|220909625|ref|YP_002484936.1|
Cyclobacterium marinum DSM 745	DLO1	gi|343083691|ref|YP_004772986.1|	gi|343083539|ref|YP_004772834.1|	gi|343085052|ref|YP_004774347.1|	gi|343084057|ref|YP_004773352.1|	gi|343084978|ref|YP_004774273.1|	gi|343083995|ref|YP_004773290.1|		gi|343085368|ref|YP_004774663.1|							gi|343083076|ref|YP_004772371.1|
Deinococcus maricopensis DSM 21211	DLO1	gi|320335231|ref|YP_004171942.1|	gi|320333656|ref|YP_004170367.1|	gi|320333655|ref|YP_004170366.1|	gi|320335451|ref|YP_004172162.1|	gi|320334356|ref|YP_004171067.1|	gi|320335141|ref|YP_004171852.1|		gi|320334052|ref|YP_004170763.1|				gi|320333984|ref|YP_004170695.1|			gi|320334424|ref|YP_004171135.1|	gi|320334063|ref|YP_004170774.1|
Desulfococcus oleovorans Hxd3	DLO1	gi|158520497|ref|YP_001528367.1|	gi|158522158|ref|YP_001530028.1|	gi|158522826|ref|YP_001530696.1|	gi|158521677|ref|YP_001529547.1|	gi|158522070|ref|YP_001529940.1|	gi|158520400|ref|YP_001528270.1|		gi|158522198|ref|YP_001530068.1|							gi|158520790|ref|YP_001528660.1|	gi|158520308|ref|YP_001528178.1|
Frankia sp. EuI1c	DLO1	gi|312194969|ref|YP_004015030.1|	gi|312194275|ref|YP_004014336.1|	gi|312194509|ref|YP_004014570.1|	gi|312194276|ref|YP_004014337.1|	gi|312194972|ref|YP_004015033.1|	gi|312199709|ref|YP_004019770.1|		gi|312193966|ref|YP_004014027.1|							gi|312200654|ref|YP_004020715.1|	gi|312194805|ref|YP_004014866.1|	gi|312194805|ref|YP_004014866.1|
Gloeobacter violaceus PCC 7421	DLO1	gi|37521821|ref|NP_925198.1|	gi|37522360|ref|NP_925737.1|	gi|37519671|ref|NP_923048.1|	gi|37523116|ref|NP_926493.1|	gi|37523191|ref|NP_926568.1|	gi|37522868|ref|NP_926245.1|									gi|37521343|ref|NP_924720.1|	gi|37523864|ref|NP_927241.1|
Hirschia baltica ATCC 49814	DLO1	gi|254294073|ref|YP_003060096.1|		gi|254293443|ref|YP_003059466.1|	gi|254294027|ref|YP_003060050.1|	gi|254293176|ref|YP_003059199.1|	gi|254293414|ref|YP_003059437.1|		gi|254294552|ref|YP_003060575.1|							gi|254293173|ref|YP_003059196.1|	gi|254294224|ref|YP_003060247.1|
Kineococcus radiotolerans SRS30216	DLO1	gi|152965395|ref|YP_001361179.1|		gi|152965014|ref|YP_001360798.1|	gi|152964868|ref|YP_001360652.1|	gi|152965397|ref|YP_001361181.1|	gi|152965091|ref|YP_001360875.1|	gi|152967934|ref|YP_001363718.1|	gi|152967445|ref|YP_001363229.1|							gi|152964433|ref|YP_001360217.1|	gi|152965220|ref|YP_001361004.1|	gi|152965220|ref|YP_001361004.1|
Methanosphaerula palustris E1-9c	DLO1								gi|219853073|ref|YP_002467505.1|	gi|219853074|ref|YP_002467506.1|	gi|219853202|ref|YP_002467634.1|		gi|219852948|ref|YP_002467380.1|			gi|219851066|ref|YP_002465498.1|	gi|219852587|ref|YP_002467019.1|		gi|219852036|ref|YP_002466468.1|
Nakamurella multipartita DSM 44233	DLO1	gi|258652393|ref|YP_003201549.1|		gi|258654667|ref|YP_003203823.1|	gi|258651111|ref|YP_003200267.1|	gi|258652395|ref|YP_003201551.1|	gi|258654507|ref|YP_003203663.1|	gi|258652245|ref|YP_003201401.1|	gi|258652408|ref|YP_003201564.1|							gi|258650941|ref|YP_003200097.1|	gi|258652306|ref|YP_003201462.1|	gi|258652306|ref|YP_003201462.1|
Nostoc azollae 0708	DLO1	gi|298490062|ref|YP_003720239.1|	gi|298489839|ref|YP_003720016.1|	gi|298492283|ref|YP_003722460.1|	gi|298490442|ref|YP_003720619.1|	gi|298489830|ref|YP_003720007.1|	gi|298490498|ref|YP_003720675.1|									gi|298491163|ref|YP_003721340.1|	gi|298492940|ref|YP_003723117.1|
Nostoc punctiforme PCC 73102	DLO1	gi|186686008|ref|YP_001869204.1|	gi|186685110|ref|YP_001868306.1|	gi|186685004|ref|YP_001868200.1|	gi|186685871|ref|YP_001869067.1|	gi|186685139|ref|YP_001868335.1|	gi|186683473|ref|YP_001866669.1|			gi|186683370|ref|YP_001866566.1|						gi|186684703|ref|YP_001867899.1|	gi|186683034|ref|YP_001866230.1|
Nostoc sp. PCC 7120	DLO1	gi|17231843|ref|NP_488391.1|	gi|17232659|ref|NP_489207.1|	gi|17230722|ref|NP_487270.1|	gi|17231375|ref|NP_487923.1|	gi|17229993|ref|NP_486541.1|	gi|17228480|ref|NP_485028.1|									gi|17231136|ref|NP_487684.1|	gi|17231612|ref|NP_488160.1|
Pseudomonas stutzeri A1501	DLO1	gi|146281917|ref|YP_001172070.1|	gi|146281933|ref|YP_001172086.1|	gi|146283513|ref|YP_001173666.1|	gi|146281940|ref|YP_001172093.1|	gi|146283361|ref|YP_001173514.1|	gi|146281353|ref|YP_001171506.1|		gi|146283545|ref|YP_001173698.1|							gi|146281754|ref|YP_001171907.1|	gi|146281582|ref|YP_001171735.1|
Pseudomonas stutzeri ATCC 17588 = LMG 11199	DLO1	gi|339493524|ref|YP_004713817.1|	gi|339493540|ref|YP_004713833.1|	gi|339495313|ref|YP_004715606.1|	gi|339493549|ref|YP_004713842.1|	gi|339495154|ref|YP_004715447.1|	gi|339492946|ref|YP_004713239.1|		gi|339495336|ref|YP_004715629.1|							gi|339493388|ref|YP_004713681.1|	gi|339493182|ref|YP_004713475.1|
Pseudoxanthomonas spadix BD-a59	DLO1	gi|357417813|ref|YP_004930833.1|		gi|357418249|ref|YP_004931269.1|	gi|357417800|ref|YP_004930820.1|	gi|357417768|ref|YP_004930788.1|	gi|357417832|ref|YP_004930852.1|		gi|357417613|ref|YP_004930633.1|							gi|357416871|ref|YP_004929891.1|
Ramlibacter tataouinensis TTB310	DLO1	gi|337279386|ref|YP_004618858.1|	gi|337279363|ref|YP_004618835.1|	gi|337280987|ref|YP_004620459.1|	gi|337279364|ref|YP_004618836.1|	gi|337279532|ref|YP_004619004.1|	gi|337280687|ref|YP_004620159.1|		gi|337279447|ref|YP_004618919.1|							gi|337279183|ref|YP_004618655.1|	gi|337280049|ref|YP_004619521.1|
Rhodobacter sphaeroides 2.4.1	DLO1	gi|77463260|ref|YP_352764.1|	gi|77463372|ref|YP_352876.1|	gi|77462324|ref|YP_351828.1|	gi|77463373|ref|YP_352877.1|	gi|77463540|ref|YP_353044.1|	gi|77462211|ref|YP_351715.1|	gi|77463846|ref|YP_353350.1|	gi|77464320|ref|YP_353824.1|							gi|77462395|ref|YP_351899.1|	gi|77463974|ref|YP_353478.1|
Rhodobacter sphaeroides ATCC 17025	DLO1	gi|146278185|ref|YP_001168344.1|	gi|146277525|ref|YP_001167684.1|	gi|146278505|ref|YP_001168664.1|	gi|146277524|ref|YP_001167683.1|	gi|146277898|ref|YP_001168057.1|	gi|146278614|ref|YP_001168773.1|	gi|146277066|ref|YP_001167225.1|	gi|146278500|ref|YP_001168659.1|							gi|146276688|ref|YP_001166847.1|	gi|146276884|ref|YP_001167043.1|
Rhodobacter sphaeroides ATCC 17029	DLO1	gi|126462134|ref|YP_001043248.1|	gi|126462227|ref|YP_001043341.1|	gi|126461200|ref|YP_001042314.1|	gi|126462228|ref|YP_001043342.1|	gi|126462396|ref|YP_001043510.1|	gi|126461073|ref|YP_001042187.1|	gi|126462681|ref|YP_001043795.1|	gi|126463161|ref|YP_001044275.1|							gi|126461272|ref|YP_001042386.1|	gi|126462818|ref|YP_001043932.1|
Rhodobacter sphaeroides KD131	DLO1	gi|221639124|ref|YP_002525386.1|	gi|221639224|ref|YP_002525486.1|	gi|221638181|ref|YP_002524443.1|	gi|221639225|ref|YP_002525487.1|	gi|221639404|ref|YP_002525666.1|	gi|221641165|ref|YP_002527427.1|	gi|221639701|ref|YP_002525963.1|	gi|221640203|ref|YP_002526465.1|							gi|221638256|ref|YP_002524518.1|	gi|221639833|ref|YP_002526095.1|
Rhodothermus marinus DSM 4252	DLO1	gi|268317514|ref|YP_003291233.1|	gi|268316658|ref|YP_003290377.1|	gi|268318164|ref|YP_003291883.1|	gi|268316659|ref|YP_003290378.1|	gi|268315853|ref|YP_003289572.1|	gi|268316278|ref|YP_003289997.1|		gi|268317087|ref|YP_003290806.1|							gi|268317770|ref|YP_003291489.1|
Rhodothermus marinus SG0.5JP17-172	DLO1	gi|345302769|ref|YP_004824671.1|	gi|345302908|ref|YP_004824810.1|	gi|345304461|ref|YP_004826363.1|	gi|345302909|ref|YP_004824811.1|	gi|345302143|ref|YP_004824045.1|	gi|345304007|ref|YP_004825909.1|		gi|345303100|ref|YP_004825002.1|							gi|345302525|ref|YP_004824427.1|
Sphingomonas wittichii RW1	DLO1	gi|148553390|ref|YP_001260972.1|		gi|148557005|ref|YP_001264587.1|	gi|148553171|ref|YP_001260753.1|	gi|148555041|ref|YP_001262623.1|	gi|148555604|ref|YP_001263186.1|		gi|148553556|ref|YP_001261138.1|							gi|148557397|ref|YP_001264979.1|	gi|148557624|ref|YP_001265206.1|
Streptomyces griseus subsp. griseus NBRC 13350	DLO1	gi|182435616|ref|YP_001823335.1|	gi|182437805|ref|YP_001825524.1|	gi|182438150|ref|YP_001825869.1|	gi|182437806|ref|YP_001825525.1|	gi|182435614|ref|YP_001823333.1|	gi|182436265|ref|YP_001823984.1|	gi|182434770|ref|YP_001822489.1|	gi|182435931|ref|YP_001823650.1|							gi|182437165|ref|YP_001824884.1|	gi|182435975|ref|YP_001823694.1|	gi|182435975|ref|YP_001823694.1|
Xanthomonas campestris pv. campestris str. 8004	DLO1	gi|66769177|ref|YP_243939.1|	gi|66768837|ref|YP_243599.1|	gi|66769661|ref|YP_244423.1|	gi|66768836|ref|YP_243598.1|	gi|66768763|ref|YP_243525.1|	gi|66769389|ref|YP_244151.1|		gi|66769249|ref|YP_244011.1|							gi|66768700|ref|YP_243462.1|
Xanthomonas campestris pv. campestris str. ATCC 33913	DLO1	gi|21230824|ref|NP_636741.1|	gi|21231155|ref|NP_637072.1|	gi|21230345|ref|NP_636262.1|	gi|21231156|ref|NP_637073.1|	gi|21231230|ref|NP_637147.1|	gi|21230615|ref|NP_636532.1|		gi|21230754|ref|NP_636671.1|							gi|21231248|ref|NP_637165.1|
Xanthomonas campestris pv. campestris str. B100	DLO1	gi|188992324|ref|YP_001904334.1|	gi|188991952|ref|YP_001903962.1|	gi|188992873|ref|YP_001904883.1|	gi|188991951|ref|YP_001903961.1|	gi|188991878|ref|YP_001903888.1|	gi|188992576|ref|YP_001904586.1|		gi|188992400|ref|YP_001904410.1|							gi|188991482|ref|YP_001903492.1|
Achromobacter xylosoxidans A8	DLO2	gi|311105989|ref|YP_003978842.1|	gi|311104676|ref|YP_003977529.1|	gi|311108750|ref|YP_003981603.1|	gi|311104677|ref|YP_003977530.1|	gi|311105359|ref|YP_003978212.1|	gi|311104977|ref|YP_003977830.1|		gi|311107596|ref|YP_003980449.1|							gi|311107713|ref|YP_003980566.1|	gi|311105096|ref|YP_003977949.1|		gi|311107467|ref|YP_003980320.1|
Acidiphilium cryptum JF-5	DLO2	gi|148261540|ref|YP_001235667.1|	gi|148259567|ref|YP_001233694.1|	gi|148261646|ref|YP_001235773.1|	gi|148261023|ref|YP_001235150.1|	gi|148260021|ref|YP_001234148.1|	gi|148260826|ref|YP_001234953.1|		gi|148261243|ref|YP_001235370.1|							gi|148260017|ref|YP_001234144.1|	gi|148260301|ref|YP_001234428.1|
Acidiphilium multivorum	DLO2	gi|326405029|ref|YP_004285111.1|	gi|326402773|ref|YP_004282854.1|	gi|326405136|ref|YP_004285218.1|	gi|326404423|ref|YP_004284505.1|	gi|326403023|ref|YP_004283104.1|	gi|326404220|ref|YP_004284302.1|		gi|326404657|ref|YP_004284739.1|							gi|326403027|ref|YP_004283108.1|	gi|326403491|ref|YP_004283573.1|
Acidovorax ebreus TPSY	DLO2	gi|222110432|ref|YP_002552696.1|	gi|222111675|ref|YP_002553939.1|	gi|222110039|ref|YP_002552303.1|	gi|222111674|ref|YP_002553938.1|	gi|222110303|ref|YP_002552567.1|	gi|222111945|ref|YP_002554209.1|		gi|222110876|ref|YP_002553140.1|							gi|222111277|ref|YP_002553541.1|	gi|222111730|ref|YP_002553994.1|
Acidovorax sp. JS42	DLO2	gi|121594917|ref|YP_986813.1|	gi|121595461|ref|YP_987357.1|	gi|121593318|ref|YP_985214.1|	gi|121595460|ref|YP_987356.1|	gi|121593582|ref|YP_985478.1|	gi|121595742|ref|YP_987638.1|		gi|121594429|ref|YP_986325.1|							gi|121594000|ref|YP_985896.1|	gi|121595509|ref|YP_987405.1|
Actinosynnema mirum DSM 43827	DLO2	gi|256379885|ref|YP_003103545.1|	gi|256374518|ref|YP_003098178.1|	gi|256374798|ref|YP_003098458.1|	gi|256374517|ref|YP_003098177.1|	gi|256379883|ref|YP_003103543.1|	gi|256374878|ref|YP_003098538.1|	gi|256379301|ref|YP_003102961.1|	gi|256380097|ref|YP_003103757.1|							gi|256374374|ref|YP_003098034.1|	gi|256380149|ref|YP_003103809.1|
Agrobacterium sp. H13-3	DLO2	gi|325293982|ref|YP_004279846.1|		gi|325292014|ref|YP_004277878.1|	gi|325292773|ref|YP_004278637.1|	gi|325294096|ref|YP_004279960.1|	gi|325292158|ref|YP_004278022.1|		gi|325294139|ref|YP_004280003.1|							gi|332716890|ref|YP_004444356.1|	gi|325292977|ref|YP_004278841.1|
Agrobacterium tumefaciens str. C58	DLO2	gi|15889868|ref|NP_355549.1|		gi|15887973|ref|NP_353654.1|	gi|159184762|ref|NP_354449.2|	gi|159185347|ref|NP_355656.2|	gi|15888117|ref|NP_353798.1|		gi|15890018|ref|NP_355699.1|							gi|159186052|ref|NP_356477.2|	gi|159184828|ref|NP_354583.2|
Anaeromyxobacter sp. Fw109-5	DLO2	gi|153006542|ref|YP_001380867.1|		gi|153003004|ref|YP_001377329.1|	gi|153005357|ref|YP_001379682.1|	gi|153003350|ref|YP_001377675.1|	gi|153005163|ref|YP_001379488.1|		gi|153004370|ref|YP_001378695.1|							gi|153006548|ref|YP_001380873.1|	gi|153005034|ref|YP_001379359.1|
Arthrobacter sp. FB24	DLO2	gi|116669960|ref|YP_830893.1|	gi|116669292|ref|YP_830225.1|	gi|116669775|ref|YP_830708.1|	gi|116669293|ref|YP_830226.1|	gi|116669965|ref|YP_830898.1|	gi|116671379|ref|YP_832312.1|		gi|116672615|ref|YP_833548.1|							gi|116669118|ref|YP_830051.1|	gi|116671169|ref|YP_832102.1|
Azorhizobium caulinodans ORS 571	DLO2	gi|158423323|ref|YP_001524615.1|		gi|158422534|ref|YP_001523826.1|	gi|158424713|ref|YP_001526005.1|	gi|158426205|ref|YP_001527497.1|	gi|158423092|ref|YP_001524384.1|		gi|158421930|ref|YP_001523222.1|							gi|158426114|ref|YP_001527406.1|	gi|158423472|ref|YP_001524764.1|	gi|158423472|ref|YP_001524764.1|	gi|158426012|ref|YP_001527304.1|
Bordetella avium 197N	DLO2	gi|187478234|ref|YP_786258.1|	gi|187477559|ref|YP_785583.1|	gi|187477045|ref|YP_785069.1|	gi|187477558|ref|YP_785582.1|	gi|187478834|ref|YP_786858.1|	gi|187478893|ref|YP_786917.1|		gi|187479840|ref|YP_787865.1|							gi|187479042|ref|YP_787066.1|	gi|187478653|ref|YP_786677.1|		gi|187478930|ref|YP_786954.1|
Bordetella bronchiseptica RB50	DLO2	gi|33601588|ref|NP_889148.1|	gi|33602792|ref|NP_890352.1|	gi|33599889|ref|NP_887449.1|	gi|33602791|ref|NP_890351.1|	gi|33602152|ref|NP_889712.1|	gi|33602232|ref|NP_889792.1|		gi|33603921|ref|NP_891481.1|							gi|33600724|ref|NP_888284.1|	gi|33600911|ref|NP_888471.1|		gi|33600732|ref|NP_888292.1|
Bordetella parapertussis 12822	DLO2	gi|33596180|ref|NP_883823.1|	gi|33597888|ref|NP_885531.1|	gi|33595504|ref|NP_883147.1|	gi|33597887|ref|NP_885530.1|	gi|33597412|ref|NP_885055.1|	gi|33596474|ref|NP_884117.1|		gi|33598846|ref|NP_886489.1|							gi|33596890|ref|NP_884533.1|	gi|33597067|ref|NP_884710.1|		gi|33596898|ref|NP_884541.1|
Bordetella petrii DSM 12804	DLO2	gi|163856841|ref|YP_001631139.1|	gi|163856005|ref|YP_001630303.1|	gi|163858321|ref|YP_001632619.1|	gi|163856006|ref|YP_001630304.1|	gi|163856330|ref|YP_001630628.1|	gi|163857459|ref|YP_001631757.1|		gi|163858499|ref|YP_001632797.1|			gi|163857654|ref|YP_001631952.1|				gi|163857760|ref|YP_001632058.1|	gi|163857059|ref|YP_001631357.1|	gi|163857059|ref|YP_001631357.1|
Bradyrhizobium japonicum USDA 110	DLO2	gi|27379966|ref|NP_771495.1|		gi|27377637|ref|NP_769166.1|	gi|27379596|ref|NP_771125.1|	gi|27376047|ref|NP_767576.1|	gi|27378118|ref|NP_769647.1|		gi|27378835|ref|NP_770364.1|							gi|27375327|ref|NP_766856.1|	gi|27379473|ref|NP_771002.1|		gi|27381678|ref|NP_773207.1|
Bradyrhizobium sp. BTAi1	DLO2	gi|148255864|ref|YP_001240449.1|		gi|148253841|ref|YP_001238426.1|	gi|148255454|ref|YP_001240039.1|	gi|148258800|ref|YP_001243385.1|	gi|148254417|ref|YP_001239002.1|		gi|148258781|ref|YP_001243366.1|							gi|148258770|ref|YP_001243355.1|	gi|148255385|ref|YP_001239970.1|
Bradyrhizobium sp. ORS278	DLO2	gi|146341063|ref|YP_001206111.1|		gi|146339068|ref|YP_001204116.1|	gi|146340810|ref|YP_001205858.1|	gi|146337679|ref|YP_001202727.1|	gi|146339639|ref|YP_001204687.1|		gi|146337694|ref|YP_001202742.1|							gi|146337705|ref|YP_001202753.1|	gi|146340529|ref|YP_001205577.1|
Candidatus Pelagibacter ubique HTCC1062	DLO2	gi|71083609|ref|YP_266328.1|		gi|71082813|ref|YP_265532.1|	gi|71083641|ref|YP_266361.1|	gi|71083223|ref|YP_265942.1|	gi|71082832|ref|YP_265551.1|		gi|71083134|ref|YP_265853.1|							gi|71083222|ref|YP_265941.1|	gi|71083715|ref|YP_266435.1|
Cupriavidus necator N-1	DLO2	gi|339326115|ref|YP_004685808.1|	gi|339325616|ref|YP_004685309.1|	gi|339324544|ref|YP_004684237.1|	gi|339325617|ref|YP_004685310.1|	gi|339326395|ref|YP_004686088.1|	gi|339327087|ref|YP_004686780.1|		gi|339325600|ref|YP_004685293.1|							gi|339325373|ref|YP_004685066.1|	gi|339326294|ref|YP_004685987.1|		gi|339321994|ref|YP_004680888.1|
Cupriavidus taiwanensis	DLO2	gi|194289786|ref|YP_002005693.1|	gi|194289486|ref|YP_002005393.1|	gi|188591110|ref|YP_001795710.1|	gi|194289487|ref|YP_002005394.1|	gi|194290006|ref|YP_002005913.1|	gi|194290591|ref|YP_002006498.1|		gi|194289468|ref|YP_002005375.1|							gi|194289327|ref|YP_002005234.1|	gi|194289910|ref|YP_002005817.1|		gi|194291346|ref|YP_002007253.1|
Methylibium petroleiphilum PM1	DLO2	gi|124267162|ref|YP_001021166.1|	gi|124266763|ref|YP_001020767.1|	gi|124268414|ref|YP_001022418.1|	gi|124266764|ref|YP_001020768.1|	gi|124267185|ref|YP_001021189.1|	gi|124267878|ref|YP_001021882.1|		gi|124267058|ref|YP_001021062.1|							gi|124267638|ref|YP_001021642.1|	gi|124266734|ref|YP_001020738.1|
Methylobacterium nodulans ORS 2060	DLO2	gi|220921527|ref|YP_002496828.1|		gi|220924251|ref|YP_002499553.1|	gi|220926306|ref|YP_002501608.1|	gi|220925202|ref|YP_002500504.1|	gi|220927000|ref|YP_002502302.1|		gi|220925746|ref|YP_002501048.1|	gi|220915077|ref|YP_002490385.1|						gi|220920159|ref|YP_002495460.1|	gi|220923188|ref|YP_002498490.1|
Methylobacterium radiotolerans JCM 2831	DLO2	gi|170749844|ref|YP_001756104.1|		gi|170751721|ref|YP_001757981.1|	gi|170748589|ref|YP_001754849.1|	gi|170750328|ref|YP_001756588.1|	gi|170750702|ref|YP_001756962.1|		gi|170751498|ref|YP_001757758.1|							gi|170746585|ref|YP_001752845.1|	gi|170749326|ref|YP_001755586.1|
Methylobacterium sp. 4-46	DLO2	gi|170738976|ref|YP_001767631.1|		gi|170740965|ref|YP_001769620.1|	gi|170743987|ref|YP_001772642.1|	gi|170743155|ref|YP_001771810.1|	gi|170744081|ref|YP_001772736.1|		gi|170739549|ref|YP_001768204.1|							gi|170742855|ref|YP_001771510.1|	gi|170740916|ref|YP_001769571.1|
Mycobacterium smegmatis str. MC2 155	DLO2	gi|118471802|ref|YP_886915.1|	gi|118469696|ref|YP_890298.1|	gi|118469701|ref|YP_889675.1|	gi|118471044|ref|YP_890297.1|	gi|118468236|ref|YP_886917.1|	gi|118473320|ref|YP_889470.1|		gi|118469481|ref|YP_889175.1|							gi|118471443|ref|YP_890476.1|	gi|118473179|ref|YP_889209.1|	gi|118473179|ref|YP_889209.1|
Nocardiopsis dassonvillei subsp. dassonvillei DSM 43111	DLO2	gi|297562557|ref|YP_003681531.1|	gi|297562801|ref|YP_003681775.1|	gi|297562933|ref|YP_003681907.1|	gi|297563239|ref|YP_003682213.1|	gi|297562555|ref|YP_003681529.1|	gi|297559101|ref|YP_003678075.1|	gi|297563786|ref|YP_003682759.1|	gi|297561437|ref|YP_003680411.1|							gi|297563729|ref|YP_003682703.1|	gi|297559298|ref|YP_003678272.1|
Paracoccus denitrificans PD1222	DLO2	gi|119386704|ref|YP_917759.1|		gi|119383177|ref|YP_914233.1|	gi|119386375|ref|YP_917430.1|	gi|119384557|ref|YP_915613.1|	gi|119386327|ref|YP_917382.1|		gi|119384758|ref|YP_915814.1|							gi|119383613|ref|YP_914669.1|	gi|119386386|ref|YP_917441.1|	gi|119386386|ref|YP_917441.1|	gi|119383792|ref|YP_914848.1|
Polaromonas sp. JS666	DLO2	gi|91788551|ref|YP_549503.1|	gi|91788578|ref|YP_549530.1|	gi|91787190|ref|YP_548142.1|	gi|91788577|ref|YP_549529.1|	gi|91788470|ref|YP_549422.1|	gi|91786853|ref|YP_547805.1|		gi|91788013|ref|YP_548965.1|							gi|91788721|ref|YP_549673.1|	gi|91788063|ref|YP_549015.1|		gi|91789533|ref|YP_550485.1|
Polymorphum gilvum SL003B-26A1	DLO2	gi|328543717|ref|YP_004303826.1|		gi|328543229|ref|YP_004303338.1|	gi|328543928|ref|YP_004304037.1|	gi|328541954|ref|YP_004302063.1|	gi|328544998|ref|YP_004305107.1|	gi|328543641|ref|YP_004303750.1|	gi|328541826|ref|YP_004301935.1|			gi|328544864|ref|YP_004304973.1|				gi|328542095|ref|YP_004302204.1|	gi|328544277|ref|YP_004304386.1|	gi|328544277|ref|YP_004304386.1|	gi|328543490|ref|YP_004303599.1|
Polynucleobacter necessarius subsp. asymbioticus QLW-P1DMWA-1	DLO2	gi|145589626|ref|YP_001156223.1|	gi|145589113|ref|YP_001155710.1|	gi|145590098|ref|YP_001156695.1|	gi|145589114|ref|YP_001155711.1|	gi|145589472|ref|YP_001156069.1|	gi|145589911|ref|YP_001156508.1|		gi|145589110|ref|YP_001155707.1|							gi|145589047|ref|YP_001155644.1|	gi|145588625|ref|YP_001155222.1|
Pusillimonas sp. T7-7	DLO2	gi|332284285|ref|YP_004416196.1|	gi|332285000|ref|YP_004416911.1|	gi|332285376|ref|YP_004417287.1|	gi|332284999|ref|YP_004416910.1|	gi|332284654|ref|YP_004416565.1|	gi|332284879|ref|YP_004416790.1|		gi|332286280|ref|YP_004418191.1|			gi|332284554|ref|YP_004416465.1|				gi|332283468|ref|YP_004415379.1|	gi|332283728|ref|YP_004415639.1|	gi|332283728|ref|YP_004415639.1|	gi|332286458|ref|YP_004418369.1|
Rhodopseudomonas palustris BisB5	DLO2	gi|91977321|ref|YP_569980.1|		gi|91975693|ref|YP_568352.1|	gi|91977058|ref|YP_569717.1|	gi|91974797|ref|YP_567456.1|	gi|91978035|ref|YP_570694.1|		gi|91974786|ref|YP_567445.1|							gi|91974581|ref|YP_567240.1|	gi|91976967|ref|YP_569626.1|
Rhodospirillum rubrum ATCC 11170	DLO2	gi|83592927|ref|YP_426679.1|		gi|83591603|ref|YP_425355.1|	gi|83593009|ref|YP_426761.1|	gi|83592086|ref|YP_425838.1|	gi|83591399|ref|YP_425151.1|		gi|83591614|ref|YP_425366.1|							gi|83592082|ref|YP_425834.1|	gi|83593745|ref|YP_427497.1|
Spirochaeta smaragdinae DSM 11293	DLO2	gi|302339360|ref|YP_003804566.1|	gi|302340585|ref|YP_003805791.1|	gi|302338326|ref|YP_003803532.1|	gi|302340586|ref|YP_003805792.1|	gi|302338956|ref|YP_003804162.1|	gi|302339721|ref|YP_003804927.1|									gi|302337107|ref|YP_003802313.1|	gi|302339262|ref|YP_003804468.1|
Spirochaeta sp. Buddy	DLO2	gi|325971041|ref|YP_004247232.1|	gi|325970598|ref|YP_004246789.1|	gi|325971765|ref|YP_004247956.1|	gi|325970597|ref|YP_004246788.1|	gi|325971271|ref|YP_004247462.1|	gi|325972705|ref|YP_004248896.1|									gi|325970678|ref|YP_004246869.1|	gi|325971539|ref|YP_004247730.1|
Streptomyces flavogriseus ATCC 33331	DLO2	gi|357410871|ref|YP_004922607.1|	gi|357412041|ref|YP_004923777.1|	gi|357412947|ref|YP_004924683.1|	gi|357412040|ref|YP_004923776.1|	gi|357410869|ref|YP_004922605.1|	gi|357411427|ref|YP_004923163.1|	gi|357409901|ref|YP_004921637.1|	gi|357411145|ref|YP_004922881.1|							gi|357412583|ref|YP_004924319.1|	gi|357411187|ref|YP_004922923.1|	gi|357411187|ref|YP_004922923.1|
Streptomyces sp. SirexAA-E	DLO2	gi|345002380|ref|YP_004805234.1|	gi|345001210|ref|YP_004804064.1|	gi|345000184|ref|YP_004803038.1|	gi|345001211|ref|YP_004804065.1|	gi|345002382|ref|YP_004805236.1|	gi|345001825|ref|YP_004804679.1|	gi|345003382|ref|YP_004806236.1|	gi|345002104|ref|YP_004804958.1|		gi|345003982|ref|YP_004806836.1|					gi|345000606|ref|YP_004803460.1|	gi|345002063|ref|YP_004804917.1|	gi|345002063|ref|YP_004804917.1|
Variovorax paradoxus EPS	DLO2	gi|319793977|ref|YP_004155617.1|	gi|319793999|ref|YP_004155639.1|	gi|319795628|ref|YP_004157268.1|	gi|319793998|ref|YP_004155638.1|	gi|319794358|ref|YP_004155998.1|	gi|319795327|ref|YP_004156967.1|		gi|319794519|ref|YP_004156159.1|			gi|319790777|ref|YP_004152417.1|				gi|319794156|ref|YP_004155796.1|	gi|319792771|ref|YP_004154411.1|		gi|319794244|ref|YP_004155884.1|
Variovorax paradoxus S110	DLO2	gi|239815586|ref|YP_002944496.1|	gi|239815561|ref|YP_002944471.1|	gi|239817311|ref|YP_002946221.1|	gi|239815562|ref|YP_002944472.1|	gi|239815178|ref|YP_002944088.1|	gi|239817001|ref|YP_002945911.1|		gi|239815024|ref|YP_002943934.1|							gi|239816061|ref|YP_002944971.1|	gi|239814837|ref|YP_002943747.1|		gi|239816140|ref|YP_002945050.1|
Xanthobacter autotrophicus Py2	DLO2	gi|154248353|ref|YP_001419311.1|		gi|154245328|ref|YP_001416286.1|	gi|154248322|ref|YP_001419280.1|	gi|154245833|ref|YP_001416791.1|	gi|154246297|ref|YP_001417255.1|		gi|154247037|ref|YP_001417995.1|							gi|154246566|ref|YP_001417524.1|	gi|154247449|ref|YP_001418407.1|	gi|154247449|ref|YP_001418407.1|

## Sheet: Sup Table4
Supplemental Table 4. GC content of DXR-II genes and corresponding genomes.
GC1, GC2, GC3 and GCT indicate GC content at first, second, third positions and total, respectively. Ls and lg indicate length in nucleotides for DXR-II genes and the sum of all genes in the genome, respectively. Values at results columns correspond to the difference between the GC content for DXR-II genes and the mean of all genes in the genome divided by the standard deviation (StdDev). Plus / …
	DXR-II gene					GENOME									RESULTS (GC_genome-GC_DXR-II)/StdDev
	ls	GC1	GC2	GC3	GCT	lg	GC1	StdDev1	GC2	StdDev2	GC3	StdDev3	GCT	StdDevT	GC1	GC2	GC3	GCT
Anaerococcus prevotii DSM 20548	1293	52.2	35.96	34.11	40.7567	1772970	45.0017	6.4242	30.7863	5.29572	30.773	7.17199	35.5203	6.2973	-1.1205	-0.976962	-0.465286	-0.831523
Bacillus clausii KSM K16	1257	60.86	36.28	40.33	45.8233	3698763	53.9652	5.78986	36.5935	4.9305	43.4893	5.80665	44.6827	5.509	-1.19084	0.0635924	0.544079	-0.207054
Bacillus halodurans C 125	1320	60.68	38.18	45	47.9533	3580052	53.634	6.03682	35.3307	4.99727	42.0052	5.76599	43.6566	5.60003	-1.16717	-0.570177	-0.519396	-0.767268
Bacillus pumilus SAFR 032	1245	58.31	34.94	31.57	41.6067	3222252	51.3023	6.25337	34.3267	5.30165	37.6006	5.65162	41.0765	5.73555	-1.12063	-0.115686	1.06705	-0.0924358
Bartonella bacilliformis KC583	1326	59.95	39.59	29.19	42.91	1166472	51.1093	6.97847	37.5249	5.63004	28.3594	5.91282	38.9979	6.17378	-1.26686	-0.366797	-0.140473	-0.63367
Bartonella clarridgeiae 73	1314	55.71	39.95	23.74	39.8	1230708	49.2789	7.42138	36.2747	5.7499	24.5465	5.02472	36.7001	6.06533	-0.866562	-0.639192	0.160513	-0.511093
Bartonella grahamii as4aup	1335	59.78	39.1	27.64	42.1733	1719711	51.3323	6.14047	37.4698	4.84673	29.0549	5.57192	39.2857	5.51971	-1.37575	-0.33635	0.253931	-0.523159
Bartonella henselae Houston 1	1338	59.87	39.46	29.6	42.9767	1406694	51.6142	6.04541	37.8904	4.73507	29.1346	5.04004	39.5464	5.27351	-1.36563	-0.331487	-0.0923425	-0.650473
Bartonella quintana Toulouse	1338	60.09	39.24	31.61	43.6467	1142901	52.4757	5.6032	38.1884	4.29314	29.5971	4.40005	40.0871	4.76547	-1.35892	-0.244949	-0.457463	-0.746956
Bartonella tribocorum CIP 105476	1329	61.4	39.05	32.96	44.47	1934904	51.9745	5.95379	37.9669	5.05782	30.8485	6.27379	40.2633	5.7618	-1.58311	-0.214153	-0.33656	-0.730104
Brucella abortus bv 1 9 941	1317	64.46	43.28	72.89	60.21	2675634	61.9086	6.13329	44.1071	4.85733	65.4061	7.54594	57.1406	6.17885	-0.415997	0.17027	-0.991783	-0.496765
Brucella abortus S19	1317	64.46	43.28	72.89	60.21	2734053	62.5359	5.40629	43.9548	4.63423	66.4002	6.41754	57.6303	5.48602	-0.355909	0.145608	-1.01126	-0.470235
Brucella canis ATCC 23365	1317	64.24	43.28	72.89	60.1367	2811084	61.7869	6.19548	44.1422	4.95976	65.4086	7.44927	57.1125	6.2015	-0.395949	0.173831	-1.00432	-0.487644
Brucella melitensis ATCC 23457	1317	64.46	43.51	72.67	60.2133	2716251	61.9397	6.05425	44.0953	4.83188	65.626	7.19732	57.2203	6.02781	-0.416284	0.121138	-0.978704	-0.496532
Brucella melitensis biovar Abortus 2308	1317	64.46	43.28	72.89	60.21	2646927	62.0788	5.95772	44.1235	4.834	65.6491	7.21157	57.2838	6.0011	-0.399678	0.174484	-1.00406	-0.48761
Brucella melitensis bv 1 16M	1305	65.06	43.45	73.1	60.5367	2857858	62.2892	5.55665	44.4474	4.79794	66.1446	6.72561	57.6271	5.6934	-0.498649	0.207874	-1.03416	-0.511048
Brucella microti CCM 4915	1317	64.46	43.28	72.67	60.1367	2892028	61.8328	6.09385	44.1808	4.8725	65.4304	7.49965	57.148	6.15533	-0.431127	0.184879	-0.96532	-0.485539
Brucella ovis ATCC 25840	1317	64.46	43.28	72.89	60.21	2594112	62.1649	5.62653	44.2209	4.85641	66.1088	6.46092	57.4982	5.64795	-0.407903	0.19375	-1.04958	-0.480138
Brucella pinnipedialis B2 94	1317	64.46	43.28	72.89	60.21	2877213	61.6571	6.15164	44.2811	5.00227	65.2069	7.61262	57.0483	6.25551	-0.45564	0.200126	-1.00926	-0.505419
Brucella suis 1330	1317	64.46	43.28	72.89	60.21	2806092	61.6282	6.35717	44.1276	4.98223	65.1972	7.78355	56.9843	6.37432	-0.445457	0.170129	-0.988342	-0.506043
Brucella suis ATCC 23445	1317	64.46	43.28	72.89	60.21	2781333	61.7291	6.2483	44.1493	4.97105	65.2584	7.56872	57.0456	6.26269	-0.437071	0.174879	-1.0083	-0.505278
Chelativorans BNC1	1320	67.05	44.55	70	60.5333	4392006	64.619	4.7543	45.8224	4.60959	73.0175	6.30865	61.153	5.22418	-0.511322	0.276044	0.478307	0.118611
Chloroflexus aurantiacus J 10 fl	1305	61.15	39.31	28.51	42.99	4230780	64.7817	5.05042	45.2818	4.89669	60.2102	6.53875	56.7579	5.49529	0.719081	1.21955	4.84806	2.5054
Chloroflexus Y 400 fl	1305	61.15	39.31	28.51	42.99	4297656	64.5638	5.45162	45.8808	5.83969	60.1718	6.75334	56.8721	6.01488	0.626191	1.1252	4.68832	2.30796
Clostridium difficile 630	1293	50.12	32.71	13.23	32.02	3530097	41.1146	6.42804	30.3696	5.82088	18.2506	6.6323	29.9116	6.29374	-1.40096	-0.402077	0.756999	-0.335001
Clostridium difficile CD196	1293	50.12	32.71	13.92	32.25	3359511	40.8895	6.23413	30.3789	5.61383	17.0817	3.99697	29.45	5.28164	-1.48065	-0.41524	0.791022	-0.530134
Clostridium difficile R20291	1293	50.12	32.71	13.92	32.25	3412449	41.0781	6.38611	30.4641	5.62137	17.617	6.02128	29.7197	6.00958	-1.41587	-0.399536	0.613981	-0.421045
Eubacterium limosum KIST612	1302	58.76	36.64	42.4	45.9333	3867834	51.8576	8.16926	35.879	6.14654	52.5489	12.977	46.7618	9.09761	-0.844927	-0.123813	0.782067	0.0910661
Finegoldia magna ATCC 29328	1293	46.87	33.18	26.91	35.6533	1795803	40.7551	5.81333	28.9035	5.34821	26.087	7.21988	31.9152	6.12714	-1.05188	-0.799616	-0.113995	-0.610099
Halanaerobium hydrogeniformans	1293	53.6	34.57	20.42	36.1967	2265035	46.2789	6.27564	31.5604	5.14825	22.6815	5.12672	33.5069	5.51687	-1.1666	-0.584591	0.441127	-0.487548
Listeria innocua Clip11262	1251	57.55	35.49	28.06	40.3667	2744331	49.3554	6.03535	33.9367	4.87813	28.8943	5.12835	37.3954	5.34728	-1.35777	-0.318427	0.162687	-0.555651
Listeria ivanovii PAM 55	1251	55.64	35.49	30.94	40.69	2458368	49.3541	6.10605	34.2377	4.717	28.1021	4.32647	37.2313	5.04984	-1.02945	-0.265491	-0.655945	-0.684915
Listeria monocytogenes	1251	56.59	35.25	30.7	40.8467	2776254	49.4079	6.16956	33.9272	4.99925	30.1927	5.45921	37.8426	5.54267	-1.16412	-0.264599	-0.0929284	-0.541989
Listeria monocytogenes 08 5923	1251	56.59	35.25	30.7	40.8467	2679876	49.5876	6.14451	33.9973	4.95078	30.1156	5.43688	37.9001	5.51072	-1.13962	-0.253032	-0.107491	-0.534688
Listeria monocytogenes Clip80459	1251	57.07	35.49	29.74	40.7667	2592585	49.9107	6.04861	34.2623	4.80353	30.2088	5.14281	38.1273	5.33165	-1.18363	-0.255582	0.0911655	-0.495042
Listeria monocytogenes EGD e	1251	56.35	35.25	30.46	40.6867	2621076	49.7978	6.00767	34.1682	4.85117	30.0285	5.24674	37.9982	5.36853	-1.09063	-0.223004	-0.082245	-0.50079
Listeria monocytogenes HCC23	1251	56.59	35.49	30.46	40.8467	2641071	49.5989	6.26742	33.9532	5.00184	30.6214	5.4947	38.0579	5.58799	-1.11546	-0.307238	0.0293766	-0.499071
Listeria monocytogenes serotype 4b F2365	1251	57.07	35.25	29.74	40.6867	2569476	49.4964	6.5091	34.0721	5.01417	30.1502	5.18377	37.9062	5.56901	-1.16355	-0.234923	0.0791355	-0.499272
Listeria welshimeri serovar 6b SLCC5334	1251	56.12	35.01	25.18	38.77	2490468	48.8221	6.50092	33.6844	5.11774	26.356	4.71794	36.2875	5.44553	-1.12259	-0.259018	0.249254	-0.455877
Mesorhizobium ciceri biovar biserrulae WSM1271	1329	64.56	44.02	80.81	63.13	5786100	63.8762	4.93682	45.8539	4.76063	78.5188	6.85132	62.7496	5.51626	-0.138503	0.385223	-0.334421	-0.0689525
Mesorhizobium loti MAFF303099	1329	64.79	44.7	85.1	64.8633	6555669	63.9694	5.14224	46.2508	4.90647	77.9616	7.83245	62.7273	5.96039	-0.159585	0.316081	-0.911383	-0.358374
Mesorhizobium loti MAFF303099 (2)	1302	67.05	44.01	83.87	64.9767	6555669	63.9694	5.14224	46.2508	4.90647	77.9616	7.83245	62.7273	5.96039	-0.599082	0.456711	-0.754344	-0.377388
Mesorhizobium opportunistum WSM2075	1329	65.46	44.92	82.84	64.4067	5941605	64.0288	4.99753	45.935	4.80788	79.3093	7.28414	63.091	5.69652	-0.286389	0.211118	-0.484708	-0.230953
Ochrobactrum anthropi ATCC 49188	1317	63.78	42.14	74.94	60.2867	4536222	62.202	4.98262	43.7947	4.43016	64.0277	7.22908	56.6748	5.54728	-0.316704	0.373499	-1.5095	-0.651109
Ochrobactrum anthropi ATCC 49188 (2)	1320	65.68	42.5	60	56.06	4536222	62.202	4.98262	43.7947	4.43016	64.0277	7.22908	56.6748	5.54728	-0.698029	0.292237	0.557152	0.110825
Pelagibacterium halotolerans B2	1341	66.67	45.64	77.85	63.3867	3518757	64.5287	4.8007	45.5177	4.93756	74.4493	5.98001	61.4986	5.23942	-0.446041	-0.024769	-0.568675	-0.360363
Roseobacter litoralis Och 149	1332	64.86	46.17	69.37	60.1333	5954235	64.2819	4.88981	45.7329	4.67157	77.5205	7.70597	62.5118	5.75579	-0.11822	-0.0935727	1.05768	0.413223
Sebaldella termitidis ATCC 33386	1293	54.52	34.57	21.11	36.7333	4228662	62.1051	5.03085	44.7806	4.63004	64.8974	6.54806	57.261	5.40299	1.50773	2.2053	6.68707	3.79933
Rhizobium NGR234	1326	65.16	45.93	73.08	61.39	3853719	43.0819	6.40539	30.2009	5.89808	27.2163	5.34082	33.4997	5.88143	-3.4468	-2.66681	-8.5874	-4.74209
Starkeya novella DSM 506	1335	69.89	45.39	91.01	68.7633	4219449	68.3165	5.57227	47.6846	5.28237	88.4231	6.1133	68.1414	5.65598	-0.282374	0.434381	-0.423159	-0.109961
Tepidanaerobacter Re1	1296	53.94	37.04	30.79	40.59	2364495	47.6592	5.67176	33.7759	5.15699	32.2166	6.07924	37.8839	5.636	-1.10738	-0.632941	0.234671	-0.480143
Thermosediminibacter oceani DSM 16646	1293	56.15	38.28	52.2	48.8767	1977645	52.4875	6.19952	35.9832	5.29094	52.7516	10.6186	47.0741	7.36969	-0.59078	-0.434098	0.0519459	-0.244594
Verminephrobacter eiseniae EF01 2	1332	70.05	45.95	81.53	65.8433	4982169	66.4802	5.99827	47.8497	5.88399	80.9313	8.73394	65.0871	6.87207	-0.595141	0.322862	-0.0685452	-0.110048

## Sheet: Sup Table5
Supplemental Table 5: 3:1 relative dinucleotide frequencies at DXR-II genes and their corresponding genomes and statistical tests of co-variation.
Average difference values (σ), Spearman ρ and Kendall t statistics are shown.
	DRL (relative dinucleotide frequency -ρXY)																					GENOME (relative dinucleotide frequency -ρXY)																					Absolute dinucleotide relative frequency difference
Strain	A	C	G	T	AA	AC	AG	AT	CA	CC	CG	CT	GA	GC	GG	GT	TA	TC	TG	TT		A	C	G	T	AA	AC	AG	AT	CA	CC	CG	CT	GA	GC	GG	GT	TA	TC	TG	TT		AA	AC	AG	AT	CA	CC	CG
Anaerococcus prevotii DSM 20548	0.377907	0.176744	0.255814	0.189535	0.561799	0.226316	0.902098	0.292213	0.504858	0.74446	0.591507	0.69422	0.192448	0.33433	0.37314	0.119911	0.584427	0.485954	1.10318	0.342544		0.362561	0.148438	0.236204	0.252797	0.535819	0.268897	0.791809	0.302123	0.483591	0.820353	0.537664	0.601735	0.309061	0.273658	0.45753	0.14275	0.646219	0.553328	0.902735	0.470268		0.0259798	0.0425814	0.110289	0.00991015	0.0212678	0.0758928	0.0538432
Bacillus clausii KSM K16	0.277512	0.19378	0.313397	0.215311	0.559156	0.556088	0.687681	0.260249	0.467114	0.541533	0.669682	0.258025	0.371348	0.433324	0.353185	0.177269	0.48046	0.48738	1.08134	0.5436		0.271704	0.202767	0.290645	0.234884	0.607612	0.371344	0.636368	0.321687	0.56087	0.556893	0.616123	0.366672	0.393549	0.534655	0.358598	0.291896	0.45085	0.426941	0.893277	0.606078		0.0484563	0.184744	0.0513133	0.0614379	0.0937562	0.01536	0.0535592
Bacillus halodurans C 125	0.288155	0.149203	0.38041	0.182232	0.617257	0.317895	0.613027	0.303656	0.397369	0.869763	0.501668	0.377004	0.488343	0.401335	0.385654	0.262874	0.347036	0.670229	1.13365	0.593457		0.282934	0.195674	0.27992	0.241471	0.569404	0.433944	0.507755	0.428577	0.492733	0.485026	0.524666	0.446011	0.569895	0.536936	0.429708	0.370714	0.378184	0.59276	0.651355	0.584709		0.0478532	0.116049	0.105272	0.124921	0.0953638	0.384736	0.0229974
Bacillus pumilus SAFR 032	0.32971	0.184783	0.2657	0.219807	0.49994	0.515406	0.951249	0.366622	0.41629	0.459823	0.664171	0.446025	0.261938	0.418182	0.239504	0.103397	0.433281	0.624434	1.13736	0.342969		0.303023	0.181865	0.269409	0.245704	0.550092	0.424129	0.664972	0.357599	0.559165	0.423081	0.505959	0.405311	0.431779	0.536505	0.349206	0.226713	0.425125	0.682599	0.953218	0.502802		0.0501528	0.0912768	0.286277	0.00902356	0.142875	0.0367423	0.158212
Bartonella bacilliformis KC583	0.277778	0.18254	0.264172	0.27551	0.646531	0.469565	0.787983	0.177778	0.536646	0.612476	0.329166	0.31562	0.200858	0.446725	0.35742	0.077889	0.533333	0.743961	1.35527	0.474943		0.288386	0.158761	0.241768	0.311085	0.595649	0.56325	0.689421	0.26664	0.444415	0.494218	0.368726	0.257508	0.317322	0.595973	0.3804	0.14834	0.546868	0.768723	1.04933	0.502938		0.0508813	0.0936845	0.0985617	0.088862	0.0922309	0.118258	0.0395605
Bartonella clarridgeiae 73	0.329519	0.165904	0.232265	0.272311	0.526861	0.774377	0.807266	0.14026	0.606944	0.374126	0.356311	0.278586	0.23919	0.326618	0.254508	0.07236	0.522788	0.683802	1.48338	0.418229		0.305949	0.146843	0.227187	0.320021	0.578646	0.625896	0.715392	0.263592	0.388462	0.471975	0.368997	0.238094	0.304863	0.555396	0.366703	0.137531	0.565064	0.827572	1.06706	0.49422		0.0517848	0.148481	0.0918743	0.123332	0.218482	0.0978493	0.0126868
Bartonella grahamii as4aup	0.29955	0.19482	0.243243	0.262387	0.552208	0.598201	0.927318	0.114621	0.48242	0.563734	0.499037	0.220298	0.185464	0.451509	0.285494	0.0352885	0.601762	0.638865	1.27039	0.478321		0.290484	0.161813	0.245883	0.30182	0.601971	0.566072	0.66615	0.253801	0.49474	0.450255	0.405329	0.283702	0.320222	0.557758	0.399819	0.151394	0.528415	0.74118	1.04474	0.51824		0.0497635	0.0321285	0.261168	0.13918	0.0123203	0.113479	0.0937071
Bartonella henselae Houston 1	0.28427	0.189888	0.258427	0.267416	0.611789	0.645274	0.749441	0.0886837	0.499567	0.654389	0.228968	0.354035	0.198831	0.412143	0.420605	0.0812934	0.620786	0.619561	1.38199	0.572492		0.28902	0.164794	0.243084	0.303102	0.603808	0.590964	0.663815	0.251811	0.478709	0.443541	0.392419	0.278616	0.322588	0.55453	0.40403	0.150327	0.523243	0.758887	1.04542	0.518561		0.00798132	0.0543102	0.0856263	0.163127	0.0208585	0.210848	0.163451
Bartonella quintana Toulouse	0.274157	0.198876	0.260674	0.266292	0.612906	0.59762	0.738941	0.0923428	0.638835	0.596572	0.303429	0.233379	0.22011	0.43347	0.380314	0.113306	0.538666	0.636487	1.35967	0.439941		0.283532	0.167591	0.245481	0.303396	0.614233	0.578124	0.650251	0.257616	0.467697	0.468033	0.41048	0.262896	0.325767	0.565044	0.400503	0.152853	0.522968	0.749403	1.04409	0.519455		0.00132697	0.0194957	0.0886901	0.165274	0.171137	0.128539	0.107051
Bartonella tribocorum CIP 105476	0.278281	0.216063	0.256787	0.248869	0.598916	0.526795	0.902332	0.0980044	0.526795	0.67849	0.468944	0.273489	0.253286	0.305833	0.308797	0.0885062	0.473688	0.589053	1.32759	0.507041		0.284487	0.166943	0.250876	0.297694	0.60666	0.546792	0.648887	0.253953	0.510849	0.476213	0.396113	0.295818	0.334377	0.547432	0.428295	0.152785	0.523971	0.723353	1.01573	0.529732		0.00774442	0.0199968	0.253445	0.155949	0.0159467	0.202277	0.0728308
Brucella abortus bv 1 9 941	0.190639	0.332192	0.355023	0.122146	0.408333	0.198284	0.354198	0.343164	1.1176	0.403444	0.745318	0.337605	0.522864	0.396857	0.470963	0.131622	0.441211	0.281337	0.842384	0.628507		0.173615	0.304492	0.348689	0.173204	0.60642	0.233507	0.285263	0.35394	0.936402	0.3572	0.690134	0.458917	0.553598	0.512656	0.468345	0.198313	0.458417	0.464604	0.73416	0.729241		0.198087	0.0352229	0.0689353	0.0107763	0.181197	0.0462439	0.0551838
Brucella abortus S19	0.190639	0.332192	0.355023	0.122146	0.408333	0.198284	0.354198	0.343164	1.1176	0.403444	0.745318	0.337605	0.522864	0.396857	0.470963	0.131622	0.441211	0.281337	0.842384	1.22421		0.172643	0.305329	0.349644	0.172383	0.602284	0.232182	0.283509	0.349932	0.94486	0.355331	0.690257	0.462248	0.554612	0.511523	0.468017	0.196925	0.459951	0.463656	0.737543	0.727282		0.193951	0.033898	0.0706894	0.0067675	0.17274	0.0481123	0.0550609
Brucella canis ATCC 23365	0.190639	0.332192	0.353881	0.123288	0.408333	0.198284	0.33842	0.339987	1.13563	0.403444	0.738011	0.334479	0.524551	0.398138	0.474006	0.130824	0.437126	0.278732	0.863441	1.22421		0.173417	0.304973	0.347914	0.173697	0.608687	0.233389	0.284826	0.355163	0.935835	0.357482	0.688089	0.462034	0.55352	0.513833	0.468787	0.200517	0.454489	0.465026	0.731386	0.727252		0.200354	0.0351048	0.0535943	0.0151758	0.199791	0.0459615	0.049922
Brucella melitensis ATCC 23457	0.190639	0.33105	0.355023	0.123288	0.408333	0.198968	0.354198	0.339987	1.12145	0.395815	0.747888	0.335632	0.522864	0.398226	0.470963	0.130404	0.437126	0.307663	0.834584	1.20165		0.173077	0.304895	0.34886	0.173169	0.606273	0.232006	0.283774	0.353672	0.938854	0.357172	0.688059	0.461579	0.555338	0.513151	0.469368	0.199113	0.457185	0.46525	0.730844	0.72949		0.19794	0.0330382	0.0704246	0.0136855	0.182599	0.0386426	0.0598286
Brucella melitensis biovar Abortus 2308	0.190639	0.332192	0.355023	0.122146	0.408333	0.198284	0.354198	0.343164	1.1176	0.403444	0.745318	0.337605	0.522864	0.396857	0.470963	0.131622	0.441211	0.281337	0.842384	1.20165		0.17337	0.304935	0.348744	0.172952	0.605798	0.2341	0.28483	0.354103	0.936412	0.357081	0.689728	0.459942	0.554055	0.512825	0.468608	0.197916	0.458031	0.464669	0.733063	0.730208		0.197464	0.0358165	0.0693679	0.0109384	0.181188	0.0463628	0.0555899
Brucella melitensis bv 1 16M	0.186636	0.334101	0.355991	0.123272	0.363816	0.203235	0.364138	0.350525	1.14551	0.3922	0.745854	0.335675	0.520197	0.397143	0.472722	0.131265	0.450675	0.307702	0.81384	1.22421		0.173448	0.30467	0.348063	0.173819	0.600583	0.233549	0.285765	0.362759	0.936879	0.357324	0.68696	0.463554	0.553369	0.514271	0.469461	0.20194	0.459904	0.463574	0.72817	0.722319		0.236766	0.0303139	0.0783722	0.0122343	0.20863	0.0348762	0.0588945
Brucella microti CCM 4915	0.190639	0.332192	0.353881	0.123288	0.408333	0.198284	0.355341	0.339987	1.1176	0.403444	0.747722	0.334479	0.524551	0.398138	0.464891	0.130824	0.437126	0.278732	0.863441	1.21303		0.173699	0.304207	0.348319	0.173775	0.607248	0.233438	0.284749	0.355384	0.936461	0.356944	0.688915	0.462815	0.553365	0.513091	0.469167	0.200161	0.457264	0.463306	0.731621	0.72667		0.198915	0.035154	0.0705916	0.0153975	0.181139	0.0464992	0.0588065
Brucella ovis ATCC 25840	0.189498	0.332192	0.355023	0.123288	0.413268	0.199478	0.339364	0.342035	1.12433	0.403444	0.745318	0.334479	0.526014	0.396857	0.470963	0.130404	0.439759	0.278732	0.860665	1.20165		0.173583	0.304858	0.348484	0.173074	0.60525	0.233322	0.282363	0.351623	0.940742	0.355744	0.688971	0.462066	0.55467	0.514317	0.467476	0.199191	0.45879	0.462231	0.737151	0.725833		0.191983	0.0338442	0.057001	0.00958789	0.18359	0.0476998	0.0563464
Brucella pinnipedialis B2 94	0.189498	0.332192	0.355023	0.123288	0.413268	0.199478	0.339364	0.342035	1.12433	0.403444	0.745318	0.334479	0.526014	0.396857	0.470963	0.130404	0.439759	0.278732	0.860665	1.20165		0.1745	0.303748	0.347553	0.174198	0.610019	0.236275	0.284558	0.357676	0.929571	0.356935	0.68808	0.461645	0.553539	0.515315	0.469003	0.201024	0.455743	0.46534	0.730189	0.725731		0.196751	0.0367972	0.0548064	0.0156409	0.194761	0.0465088	0.0572379
Brucella suis 1330	0.189498	0.332192	0.355023	0.123288	0.413268	0.199478	0.339364	0.342035	1.12433	0.403444	0.745318	0.334479	0.526014	0.396857	0.470963	0.130404	0.439759	0.278732	0.860665	1.20165		0.173705	0.304396	0.348065	0.173834	0.6084	0.233463	0.284549	0.354234	0.937016	0.356256	0.690091	0.462338	0.551972	0.513898	0.468957	0.199913	0.457937	0.462278	0.730557	0.729456		0.195133	0.0339845	0.0548152	0.0121991	0.187317	0.0471875	0.0552264
Brucella suis ATCC 23445	0.189498	0.332192	0.355023	0.123288	0.413268	0.199478	0.339364	0.342035	1.12433	0.403444	0.745318	0.334479	0.526014	0.396857	0.470963	0.130404	0.439759	0.278732	0.860665	1.20165		0.173675	0.30444	0.348029	0.173856	0.608651	0.234233	0.286457	0.356047	0.932872	0.357805	0.687817	0.461079	0.553115	0.514114	0.468656	0.20044	0.45541	0.465756	0.731711	0.726144		0.195383	0.0347546	0.0529071	0.0140123	0.19146	0.0456385	0.057501
Chelativorans BNC1	0.176538	0.290433	0.396355	0.136674	0.548179	0.244352	0.325547	0.0944086	1.04405	0.202537	0.80142	0.516471	0.55343	0.435339	0.449498	0.147174	0.519247	0.688627	0.798946	0.434103		0.159613	0.326691	0.367548	0.146148	0.57114	0.210056	0.293633	0.393297	0.876668	0.350266	0.718662	0.607731	0.647538	0.476249	0.460079	0.250556	0.405405	0.476786	0.578795	0.730041		0.0229613	0.0342953	0.0319139	0.298889	0.16738	0.147728	0.0827579
Chloroflexus aurantiacus J 10 fl	0.254608	0.158986	0.289171	0.297235	0.444299	0.739983	0.766743	0.258795	0.426913	0.410208	0.400947	0.219414	0.406843	0.250592	0.399549	0.120634	0.578484	1.07269	1.11251	0.374646		0.181058	0.290306	0.337936	0.1907	0.470669	0.510339	0.358711	0.318032	0.673001	0.381501	0.579221	0.460692	0.577484	0.496621	0.439238	0.301908	0.571631	0.591625	0.858566	0.370371		0.0263697	0.229644	0.408032	0.0592369	0.246088	0.0287067	0.178274
Chloroflexus Y 400 fl	0.254608	0.158986	0.289171	0.297235	0.444299	0.739983	0.766743	0.258795	0.426913	0.410208	0.400947	0.219414	0.406843	0.250592	0.399549	0.120634	0.578484	1.07269	1.11251	0.378162		0.181041	0.290818	0.337415	0.190726	0.47129	0.509508	0.359501	0.322542	0.672494	0.383573	0.577338	0.459434	0.575039	0.49772	0.439647	0.304561	0.570253	0.590075	0.85667	0.370517		0.0269908	0.230475	0.407242	0.0637467	0.24558	0.0266347	0.176391
Clostridium difficile 630	0.397674	0.05	0.267442	0.284884	0.463219	0.877193	0.994915	0.277121	0.116959	1.39535	0.347826	0.244898	0.153064	0.347826	0.308885	0.122094	0.687672	0.734694	1.08358	0.378162		0.40703	0.0836808	0.213115	0.296175	0.499845	0.623681	0.830133	0.33989	0.384129	0.676716	0.263524	0.39949	0.239263	0.405103	0.361748	0.189667	0.608393	0.728361	1.00755	0.446521		0.036626	0.253512	0.164782	0.062769	0.26717	0.718633	0.084302
Clostridium difficile CD196	0.396512	0.0511628	0.269767	0.282558	0.458544	0.859771	0.98923	0.280222	0.114636	1.33264	0.336991	0.321736	0.16306	0.336991	0.31956	0.122038	0.695365	0.723906	1.06783	0.429821		0.411109	0.0795983	0.210365	0.298928	0.495422	0.648506	0.844752	0.342061	0.37282	0.665736	0.23041	0.394156	0.234448	0.391466	0.352395	0.187952	0.609118	0.754348	1.01156	0.443597		0.0368773	0.211265	0.144478	0.0618395	0.258184	0.666908	0.10658
Clostridium difficile R20291	0.396512	0.0511628	0.269767	0.282558	0.458544	0.859771	0.98923	0.280222	0.114636	1.33264	0.336991	0.321736	0.16306	0.336991	0.31956	0.122038	0.695365	0.723906	1.06783	0.422361		0.409253	0.0814448	0.211604	0.297698	0.497004	0.634844	0.837127	0.342435	0.37767	0.679305	0.245544	0.394335	0.237165	0.401002	0.358428	0.18869	0.609573	0.741587	1.00714	0.444799		0.0384593	0.224926	0.152104	0.0622135	0.263034	0.653339	0.0914464
Eubacterium limosum KIST612	0.274827	0.183603	0.323326	0.218245	0.59625	0.503462	0.532803	0.134765	0.732308	0.308295	0.855885	0.403447	0.311885	0.252875	0.364515	0.245465	0.654573	0.461083	1.26005	0.759808		0.247547	0.238865	0.305714	0.207874	0.633246	0.230051	0.397615	0.27312	0.788577	0.50523	0.596611	0.522091	0.437744	0.427426	0.562189	0.21991	0.630255	0.408357	0.765614	0.608138		0.0369956	0.273411	0.135189	0.138355	0.0562692	0.196935	0.259274
Finegoldia magna ATCC 29328	0.369767	0.123256	0.246512	0.260465	0.569795	0.535778	0.637831	0.301831	0.71437	0.153079	0.841937	0.181098	0.255132	0.267889	0.382698	0.217318	0.482929	0.688174	1.1047	0.315165		0.386108	0.114965	0.221298	0.277629	0.532885	0.423674	0.695863	0.368508	0.6403	0.394924	0.786839	0.343847	0.309273	0.290493	0.384273	0.199457	0.509438	0.592565	0.945869	0.540118		0.0369103	0.112104	0.0580321	0.0666775	0.0740708	0.241844	0.0550975
Halanaerobium hydrogeniformans	0.37907	0.101163	0.268605	0.251163	0.509805	0.363867	0.982126	0.183197	0.576123	0.795349	0.256755	0.54917	0.159881	0.299547	0.354566	0.0172359	0.659509	0.777991	1.25822	0.709032		0.354863	0.152331	0.239464	0.253342	0.541083	0.392078	0.323846	0.613406	0.410234	0.644185	0.144148	0.562802	0.837426	0.950688	0.549895	0.484076	0.237931	0.451072	0.138679	0.778237		0.0312786	0.0282106	0.65828	0.430209	0.165889	0.151164	0.112607
Listeria innocua Clip11262	0.324519	0.174279	0.254808	0.246394	0.627709	0.40378	0.755835	0.285601	0.318774	0.435291	1.27209	0.195929	0.218029	0.18946	0.240655	0.0382881	0.601265	0.783717	1.20607	0		0.336315	0.15042	0.242935	0.27033	0.560741	0.538666	0.743274	0.291411	0.389381	0.510315	0.719066	0.340855	0.313033	0.435367	0.3383	0.171251	0.546889	0.598399	0.963394	0.556985		0.0669677	0.134886	0.0125616	0.00581048	0.0706071	0.0750236	0.553022
Listeria ivanovii PAM 55	0.313702	0.188702	0.245192	0.252404	0.647319	0.426386	0.656299	0.242875	0.44669	0.337539	1.27289	0.328056	0.171888	0.181841	0.279892	0.0582633	0.652728	0.630877	1.24295	0.455348		0.335933	0.147062	0.242933	0.274072	0.558019	0.563292	0.7482	0.286453	0.391913	0.526337	0.615777	0.350349	0.320149	0.440753	0.349359	0.167622	0.534773	0.626186	0.985323	0.548075		0.0893002	0.136906	0.0919004	0.0435772	0.0547764	0.188798	0.657109
Listeria monocytogenes	0.308894	0.186298	0.251202	0.253606	0.592045	0.459495	0.697038	0.260829	0.417723	0.450198	1.28415	0.254395	0.201367	0.102732	0.247613	0.0943332	0.705774	0.585109	1.2452	0.433923		0.331025	0.15373	0.248128	0.267117	0.559515	0.527731	0.721052	0.294894	0.418352	0.506211	0.694679	0.342409	0.329613	0.445003	0.358146	0.174001	0.541565	0.587506	0.946363	0.565598		0.0325305	0.068236	0.0240145	0.0340646	0.000629217	0.0560129	0.58947
Listeria monocytogenes 08 5923	0.308894	0.186298	0.251202	0.253606	0.592045	0.459495	0.697038	0.260829	0.417723	0.450198	1.28415	0.254395	0.201367	0.102732	0.247613	0.0943332	0.705774	0.585109	1.2452	0.411132		0.330401	0.154036	0.248246	0.267317	0.560364	0.53129	0.722705	0.294244	0.414888	0.508464	0.696827	0.340746	0.327262	0.444385	0.35663	0.17211	0.541148	0.584884	0.951044	0.56597		0.0316816	0.0717951	0.0256672	0.0334148	0.00283525	0.0582664	0.587322
Listeria monocytogenes Clip80459	0.304087	0.180288	0.254808	0.260817	0.545923	0.460395	0.698039	0.257627	0.438472	0.406756	1.20352	0.178925	0.248192	0.130818	0.296191	0.0542562	0.757728	0.74126	1.17555	0.411132		0.329723	0.154833	0.248278	0.267167	0.560138	0.531022	0.726514	0.292062	0.413747	0.504212	0.704105	0.345848	0.329145	0.439633	0.35393	0.170576	0.539784	0.583858	0.948916	0.568611		0.014215	0.0706264	0.0284757	0.0344344	0.0247245	0.0974566	0.499417
Listeria monocytogenes EGD e	0.310096	0.186298	0.248798	0.254808	0.574965	0.457714	0.701045	0.273804	0.416104	0.450198	1.29656	0.253195	0.218103	0.103724	0.233004	0.0758363	0.714933	0.582349	1.2513	0.406379		0.330762	0.154184	0.247812	0.267242	0.559408	0.532982	0.727599	0.294011	0.410162	0.509242	0.702716	0.342334	0.326858	0.440723	0.35358	0.169848	0.541238	0.584362	0.951544	0.56682		0.0155576	0.075268	0.0265537	0.0202063	0.00594232	0.0590439	0.59384
Listeria monocytogenes HCC23	0.317308	0.188702	0.247596	0.246394	0.596878	0.42154	0.734334	0.261345	0.441614	0.540062	1.18335	0.206804	0.229479	0.1029	0.215666	0.0985082	0.630303	0.620413	1.30031	0.407262		0.32968	0.156055	0.249554	0.264712	0.557226	0.524102	0.727937	0.295612	0.420929	0.495745	0.719549	0.345422	0.330239	0.442763	0.351494	0.17392	0.539408	0.575038	0.937941	0.573453		0.0396522	0.102562	0.00639629	0.0342669	0.020685	0.0443179	0.463804
Listeria monocytogenes serotype 4b F2365	0.304087	0.180288	0.254808	0.260817	0.545923	0.460395	0.698039	0.257627	0.438472	0.406756	1.20352	0.178925	0.248192	0.130818	0.296191	0.0542562	0.757728	0.74126	1.17555	0.43555		0.330086	0.154972	0.247788	0.267153	0.560288	0.529648	0.726435	0.292274	0.41385	0.504017	0.7055	0.346406	0.329783	0.440384	0.35379	0.170404	0.539379	0.583435	0.946734	0.570028		0.0143651	0.0692532	0.0283966	0.0346462	0.0246221	0.0972619	0.498022
Listeria welshimeri serovar 6b SLCC5334	0.323317	0.155048	0.252404	0.269231	0.609389	0.455549	0.751142	0.234732	0.239763	0.599964	1.10565	0.20155	0.220924	0.337837	0.245261	0.0176871	0.704195	0.633444	1.2381	0.406379		0.340801	0.140232	0.238524	0.280442	0.55612	0.577642	0.764825	0.291573	0.392018	0.517333	0.615716	0.320193	0.295824	0.438586	0.346788	0.156732	0.535617	0.653158	1.00304	0.543721		0.0532686	0.122093	0.0136831	0.0568408	0.152255	0.0826307	0.489932
Mesorhizobium ciceri biovar biserrulae WSM1271	0.151584	0.328054	0.400452	0.11991	0.34462	0.13649	0.167721	0.124472	1.34215	0.210226	0.878317	0.632661	0.745425	0.36166	0.430304	0.282699	0.248944	0.546389	0.636073	0.464286		0.151487	0.346722	0.372389	0.129402	0.44682	0.194017	0.222376	0.402826	1.05564	0.302572	0.776787	0.683077	0.706498	0.466012	0.419834	0.345782	0.257433	0.383918	0.548316	0.761489		0.102199	0.0575271	0.0546556	0.278354	0.286511	0.0923461	0.10153
Mesorhizobium loti MAFF303099 (1)	0.147059	0.347285	0.403846	0.10181	0.209231	0.0885993	0.152381	0.302222	1.41759	0.215726	0.863037	0.863844	0.761905	0.379091	0.423103	0.220106	0.151111	0.383931	0.687831	0.786757		0.151805	0.346473	0.370918	0.130804	0.459995	0.19699	0.228971	0.415808	1.02718	0.310436	0.767719	0.679421	0.701598	0.469782	0.422792	0.339383	0.280159	0.391172	0.549977	0.739799		0.250764	0.108391	0.0765899	0.113586	0.390412	0.0947099	0.0953177
Mesorhizobium loti MAFF303099 (2)	0.142032	0.364896	0.391455	0.101617	0.286205	0.133683	0.18692	0.240022	1.15859	0.251502	0.921586	0.653984	0.809986	0.412289	0.369245	0.261263	0.32003	0.43599	0.551555	0.654815		0.151805	0.346473	0.370918	0.130804	0.459995	0.19699	0.228971	0.415808	1.02718	0.310436	0.767719	0.679421	0.701598	0.469782	0.422792	0.339383	0.280159	0.391172	0.549977	0.739799		0.17379	0.0633067	0.0420509	0.175786	0.13141	0.0589341	0.153867
Mesorhizobium opportunistum WSM2075	0.151584	0.35181	0.391403	0.105204	0.196926	0.233335	0.190665	0.212807	1.31516	0.228492	0.887237	0.794662	0.705461	0.328606	0.450433	0.219777	0.212807	0.427895	0.576916	1.00646		0.14913	0.35015	0.373881	0.126839	0.439191	0.18951	0.210937	0.419428	1.05642	0.304948	0.77768	0.70391	0.715113	0.464469	0.422805	0.346691	0.262633	0.370074	0.526878	0.771127		0.242265	0.0438253	0.0202719	0.206621	0.25874	0.0764561	0.109557
Ochrobactrum anthropi ATCC 49188 (1)	0.18379	0.33105	0.364155	0.121005	0.33795	0.18762	0.341128	0.15399	1.21953	0.302069	0.767009	0.512947	0.648143	0.407178	0.421812	0.155439	0.256651	0.427456	0.854912	1.01353		0.18377	0.294954	0.341117	0.180159	0.554601	0.293808	0.340357	0.339084	0.866278	0.324119	0.730729	0.453357	0.585728	0.483989	0.429333	0.240183	0.427386	0.552698	0.751284	0.622227		0.216651	0.106188	0.000771144	0.185094	0.353255	0.0220499	0.0362797
Ochrobactrum anthropi ATCC 49188 (2)	0.182232	0.253986	0.375854	0.187927	0.583047	0.221469	0.365833	0.166288	1.00891	0.335458	0.751651	0.190896	0.448977	0.501101	0.419247	0.193499	0.731667	0.524963	0.967493	0.580496		0.18377	0.294954	0.341117	0.180159	0.554601	0.293808	0.340357	0.339084	0.866278	0.324119	0.730729	0.453357	0.585728	0.483989	0.429333	0.240183	0.427386	0.552698	0.751284	0.622227		0.0284455	0.0723399	0.0254763	0.172796	0.142635	0.0113393	0.0209217
Pelagibacterium halotolerans B2	0.170404	0.368834	0.35426	0.106502	0.694945	0.107023	0.222851	0.43241	1.03455	0.337876	0.986688	0.428092	0.482845	0.291716	0.473442	0.148568	0.43241	0.542249	0.534843	1.18604		0.15474	0.336222	0.364806	0.144233	0.590515	0.207421	0.231902	0.418236	0.996799	0.339302	0.777054	0.541687	0.583157	0.437059	0.466179	0.302745	0.379253	0.446873	0.567631	0.785893		0.104429	0.100398	0.00905072	0.0141736	0.037755	0.00142606	0.209633
Rhizobium NGR234	0.166667	0.312925	0.379819	0.14059	0.408163	0.130435	0.41194	0.193548	1.08696	0.335775	0.753602	0.592742	0.644776	0.400649	0.432257	0.191093	0.387097	0.463885	0.764372	0.745708		0.151778	0.348497	0.369552	0.130173	0.500619	0.201779	0.229722	0.394087	0.897287	0.328677	0.785605	0.719447	0.778643	0.438452	0.426715	0.300844	0.315504	0.44629	0.505667	0.7221		0.0924559	0.0713447	0.182219	0.200539	0.18967	0.00709834	0.0320031
Roseobacter litoralis Och 149	0.185102	0.293454	0.379233	0.142212	0.527067	0.207786	0.289416	0.557395	0.831144	0.432515	0.862065	0.486813	0.675305	0.334684	0.392397	0.146495	0.385889	0.216361	1.06732	0.558075		0.182353	0.282859	0.359903	0.174886	0.575235	0.326374	0.326848	0.387314	0.874329	0.376322	0.649539	0.476504	0.559584	0.484056	0.451582	0.316102	0.36489	0.439366	0.785524	0.592654		0.0481682	0.118588	0.0374312	0.17008	0.0431845	0.0561928	0.212526
Sebaldella termitidis ATCC 33386	0.434884	0.1	0.27907	0.186047	0.479568	0.641711	1.00602	0.402406	0.26738	0.348837	0.75	0.5	0.143717	0.375	0.313542	0.156771	0.51738	0.6875	0.985417	0.436719		0.384287	0.113457	0.244905	0.257351	0.567503	0.42646	0.636693	0.341172	0.461956	0.39197	0.659632	0.344799	0.301826	0.476531	0.523386	0.168209	0.564933	0.787498	0.819057	0.547001		0.0879353	0.215251	0.369323	0.0612342	0.194576	0.0431326	0.0903676
Starkeya novella DSM 506	0.123874	0.394144	0.412162	0.0698198	0.220165	0.0691948	0.13234	0.390616	1.33777	0.253714	0.873443	0.777512	0.705812	0.450585	0.391113	0.43046	0.260411	0.368295	0.313062	1.15505		0.1156	0.390994	0.3975	0.095907	0.288451	0.110325	0.127582	0.357394	1.15428	0.302957	0.770278	0.972541	0.821859	0.472517	0.419639	0.358322	0.283389	0.308835	0.378921	0.687445		0.0682852	0.0411302	0.00475786	0.0332217	0.183487	0.0492426	0.103165
Tepidanaerobacter Re1	0.314385	0.12065	0.303944	0.261021	0.61034	0.51994	0.643447	0.18378	0.611695	0.398484	0.601072	0.257863	0.182108	0.506166	0.514859	0.146226	0.69271	0.552564	0.979712	0.544869		0.339523	0.146829	0.256262	0.257386	0.567643	0.40285	0.643245	0.322359	0.546227	0.544176	0.557207	0.369284	0.277555	0.486867	0.510347	0.179404	0.607086	0.603605	0.879324	0.525032		0.0426974	0.117091	0.000201475	0.138579	0.0654672	0.145693	0.0438642
Thermosediminibacter oceani DSM 16646	0.287209	0.198837	0.344186	0.169767	0.577948	0.203613	0.55285	0.286174	0.651561	0.529394	0.849534	0.378915	0.42346	0.305832	0.510409	0.1592	0.667739	0.482256	0.656701	0.806906		0.279099	0.222171	0.312999	0.185732	0.626403	0.253766	0.458356	0.355554	0.653582	0.568954	0.691682	0.431937	0.411175	0.372438	0.593982	0.247896	0.595253	0.434271	0.554699	0.783318		0.0484556	0.0501528	0.0944945	0.0693799	0.00202042	0.0395602	0.157851
Verminephrobacter eiseniae EF01 2	0.139955	0.358916	0.400677	0.100451	0.345734	0.337036	0.241527	0.561979	1.19086	0.341699	0.7142	0.72002	0.50318	0.337479	0.513216	0.420636	0	0.469578	0.644975	0.335564		0.14332	0.363438	0.38181	0.111431	0.435911	0.212823	0.238537	0.459499	1.13651	0.343237	0.648515	0.698831	0.575246	0.524745	0.452597	0.442819	0.204054	0.280783	0.556439	0.750882		0.090177	0.124213	0.00298917	0.10248	0.0543505	0.00153769	0.0656851
[truncated: 12 more columns]

## Sheet: Sup Table6
Supplemental Table 6. RSCU values at DXR-II genes and their corresponding genomes and statistical tests of independence.
Results of c2 tests are shown.
	RSCU DRL gene
Strain	AAA	AAC	AAG	AAT	ACA	ACC	ACG	ACT	AGA	AGC	AGG	AGT	ATA	ATC	ATG	ATT	CAA	CAC	CAG	CAT	CCA	CCC	CCG	CCT	CGA	CGC	CGG	CGT	CTA	CTC	CTG	CTT	GAA	GAC	GAG	GAT	GCA	GCC	GCG	GCT	GGA	GGC	GGG	GGT	GTA	GTC	GTG	GTT	TAA
Anaerococcus prevotii DSM 20548	0.65	1.12	1.35	0.88	2.52	0.3	0.01	1.19	5.29	1.71	0.01	0.86	1.2	1.3	1	0.5	2	1.71	0.01	0.29	2.67	0.01	0.01	1.33	0.01	0.01	0.01	0.71	1.85	0.46	0.15	2	1.79	0.73	0.21	1.27	1.29	1.06	0.24	1.41	2.44	1	0.01	0.56	2.49	0.32	0.11	1.08	3
Bacillus clausii KSM K16	1.39	0.71	0.61	1.29	1.68	0.42	1.89	0.01	1.41	1.43	0.01	0.57	0.12	0.75	1	2.12	1.14	0.12	0.86	1.88	1.41	0.71	1.18	0.71	0.35	0.71	1.41	2.12	0.79	0.16	0.79	1.58	1.42	0.52	0.58	1.48	2	0.84	0.53	0.63	0.97	1.08	0.65	1.3	0.98	1.51	0.71	0.8	3
Bacillus halodurans C 125	1.29	0.8	0.71	1.2	1.69	0.77	1.23	0.31	0.75	1.29	1.12	0.86	0.32	1.18	1	1.5	1.38	0.33	0.62	1.67	0.94	0.01	2.59	0.47	0.75	1.12	1.12	1.12	0.18	0.91	0.55	1.64	0.95	0.42	1.05	1.58	1.33	0.75	1.17	0.75	1.9	0.57	0.95	0.57	1	0.75	1.17	1.08	0.01
Bacillus pumilus SAFR 032	1.59	0.89	0.41	1.11	2.74	0.42	0.63	0.21	2.25	0.24	0.01	1.68	0.01	1.04	1	1.96	1.75	0.88	0.25	1.12	3.29	0.01	0.24	0.47	0.75	0.01	0.01	3	0.44	0.73	0.29	1.9	1.52	0.5	0.48	1.5	2.17	0.01	1.03	0.8	1.79	1.05	0.32	0.84	1.02	1.21	0.47	1.3	3
Bartonella bacilliformis KC583	1.52	0.25	0.48	1.75	2	0.77	0.62	0.62	0.57	0.86	0.01	1.29	0.47	0.38	1	2.16	1.33	0.44	0.67	1.56	1.33	0.67	0.44	1.56	0.86	1.71	0.57	2.29	0.27	0.82	0.55	1.64	1.56	0.58	0.44	1.42	1.46	0.92	0.31	1.31	0.8	1.14	0.23	1.83	0.52	0.39	0.26	2.84	3
Bartonella clarridgeiae 73	1.79	0.22	0.21	1.78	2.25	1	0.12	0.62	0.78	1.8	0.01	0.6	0.49	0.24	1	2.27	1.33	0.62	0.67	1.38	1.26	0.84	0.42	1.47	0.26	2.35	0.26	2.35	0.28	0.84	0.28	1.81	1.94	0.32	0.06	1.68	1.74	0.61	0.26	1.39	1.41	0.24	0.35	2	0.83	0.5	0.17	2.5	0.01
Bartonella grahamii as4aup	1.67	0.78	0.33	1.22	2.08	0.32	0.64	0.96	0.01	1.38	0.29	0.46	0.5	0.5	1	2	1.64	0.56	0.36	1.44	1.33	1.33	0.19	1.14	0.57	2	0.29	2.86	0.57	1	0.43	2	1.93	0.15	0.07	1.85	1.73	0.63	0.55	1.1	1.18	0.82	0.12	1.88	0.74	0.89	0.44	1.93	3
Bartonella henselae Houston 1	1.62	0.8	0.38	1.2	1.67	1.33	0.67	0.33	0.29	1.2	0.01	0.8	0.43	0.34	1	2.23	1.09	0.53	0.91	1.47	1.27	0.73	0.01	2	0.86	1.71	0.29	2.86	1.23	0.68	0.14	2.05	1.82	0.17	0.18	1.83	1.76	0.8	0.48	0.96	1.03	0.8	0.34	1.83	0.15	0.44	0.89	2.52	3
Bartonella quintana Toulouse	1.55	0.78	0.45	1.22	1.54	1.38	0.92	0.15	0.01	1.71	0.01	0.43	0.36	0.36	1	2.27	1.23	0.67	0.77	1.33	1.09	1.27	0.18	1.45	0.86	2	0.01	3.14	0.7	0.56	0.28	2.51	1.94	0.35	0.06	1.65	1.57	0.43	0.78	1.22	0.46	1.14	0.34	2.06	0.62	0.5	0.62	2.25	0.01
Bartonella tribocorum CIP 105476	1.81	0.62	0.19	1.38	2.36	0.55	0.55	0.55	0.63	1.38	0.01	0.92	0.27	0.55	1	2.18	1.69	0.63	0.31	1.37	0.95	1.71	0.38	0.95	0.01	2.53	0.01	2.84	0.13	1.2	0.53	2	1.88	0.33	0.12	1.67	1.73	0.94	0.55	0.78	0.89	1	0.44	1.67	0.4	1.07	0.67	1.87	0.01
Brucella abortus bv 1 9 941	0.86	1.12	1.14	0.88	0.8	1.6	0.96	0.64	0.01	1.33	0.52	0.01	0.01	2.06	1	0.94	0.46	1.5	1.54	0.5	0.64	1.12	2.08	0.16	0.01	4.17	1.04	0.26	0.17	1.33	2.83	1.33	1.41	1.2	0.59	0.8	0.53	1.89	1.28	0.3	0.01	3.71	0.2	0.1	0.01	1.33	1.78	0.89	0.01
Brucella abortus S19	0.86	1.12	1.14	0.88	0.8	1.6	0.96	0.64	0.01	1.33	0.52	0.01	0.01	2.06	1	0.94	0.46	1.5	1.54	0.5	0.64	1.12	2.08	0.16	0.01	4.17	1.04	0.26	0.17	1.33	2.83	1.33	1.41	1.2	0.59	0.8	0.53	1.89	1.28	0.3	0.01	3.71	0.2	0.1	0.01	1.33	1.78	0.89	0.01
Brucella canis ATCC 23365	0.86	1.12	1.14	0.88	0.8	1.6	0.96	0.64	0.01	1.58	0.52	0.01	0.01	2.06	1	0.94	0.46	1.5	1.54	0.5	0.64	1.12	2.08	0.16	0.01	4.17	1.04	0.26	0.17	1.33	2.83	1.33	1.38	1.15	0.62	0.85	0.53	1.89	1.28	0.3	0.01	3.7	0.2	0.1	0.01	1.33	1.78	0.89	0.01
Brucella melitensis ATCC 23457	0.86	1.12	1.14	0.88	0.8	1.6	0.96	0.64	0.01	1.33	0.52	0.01	0.01	2.06	1	0.94	0.46	1.5	1.54	0.5	0.64	1.12	2.08	0.16	0.01	4.17	1.04	0.26	0.17	1.33	2.83	1.33	1.38	1.12	0.62	0.88	0.53	1.89	1.28	0.3	0.1	3.62	0.19	0.1	0.01	1.33	1.78	0.89	0.01
Brucella melitensis biovar Abortus 2308	0.86	1.12	1.14	0.88	0.8	1.6	0.96	0.64	0.01	1.33	0.52	0.01	0.01	2.06	1	0.94	0.46	1.5	1.54	0.5	0.64	1.12	2.08	0.16	0.01	4.17	1.04	0.26	0.17	1.33	2.83	1.33	1.41	1.2	0.59	0.8	0.53	1.89	1.28	0.3	0.01	3.71	0.2	0.1	0.01	1.33	1.78	0.89	0.01
Brucella melitensis bv 1 16M	0.86	1.2	1.14	0.8	0.52	1.74	1.04	0.7	0.01	1.33	0.52	0.01	0.01	2.06	1	0.94	0.46	1.5	1.54	0.5	0.64	1.12	2.08	0.16	0.01	4.17	1.04	0.26	0.17	1.33	2.83	1.33	1.38	1.12	0.62	0.88	0.53	1.89	1.28	0.3	0.1	3.62	0.19	0.1	0.01	1.33	1.78	0.89	0.01
Brucella microti CCM 4915	0.86	1.12	1.14	0.88	0.96	1.6	0.8	0.64	0.01	1.33	0.52	0.01	0.01	2.06	1	0.94	0.46	1.5	1.54	0.5	0.64	1.12	2.08	0.16	0.01	4.17	1.04	0.26	0.17	1.33	2.83	1.33	1.38	1.15	0.62	0.85	0.53	1.89	1.28	0.3	0.01	3.71	0.2	0.1	0.01	1.33	1.78	0.89	0.01
Brucella ovis ATCC 25840	0.86	1.12	1.14	0.88	0.8	1.6	0.96	0.64	0.01	1.33	0.5	0.01	0.01	2.06	1	0.94	0.46	1.5	1.54	0.5	0.64	1.12	2.08	0.16	0.01	4	1.25	0.25	0.17	1.37	2.74	1.37	1.33	1.15	0.67	0.85	0.54	1.92	1.23	0.31	0.01	3.71	0.2	0.1	0.01	1.33	1.78	0.89	0.01
Brucella pinnipedialis B2 94	0.86	1.12	1.14	0.88	0.8	1.6	0.96	0.64	0.01	1.33	0.52	0.01	0.01	2.06	1	0.94	0.46	1.5	1.54	0.5	0.64	1.12	2.08	0.16	0.01	4.17	1.04	0.26	0.17	1.33	2.83	1.33	1.38	1.15	0.62	0.85	0.53	1.89	1.28	0.3	0.01	3.71	0.2	0.1	0.01	1.33	1.78	0.89	0.01
Brucella suis 1330	0.86	1.12	1.14	0.88	0.8	1.6	0.96	0.64	0.01	1.33	0.52	0.01	0.01	2.06	1	0.94	0.46	1.5	1.54	0.5	0.64	1.12	2.08	0.16	0.01	4.17	1.04	0.26	0.17	1.33	2.83	1.33	1.38	1.15	0.62	0.85	0.53	1.89	1.28	0.3	0.01	3.71	0.2	0.1	0.01	1.33	1.78	0.89	0.01
Brucella suis ATCC 23445	0.86	1.12	1.14	0.88	0.8	1.6	0.96	0.64	0.01	1.33	0.52	0.01	0.01	2.06	1	0.94	0.46	1.5	1.54	0.5	0.64	1.12	2.08	0.16	0.01	4.17	1.04	0.26	0.17	1.33	2.83	1.33	1.38	1.15	0.62	0.85	0.53	1.89	1.28	0.3	0.01	3.71	0.2	0.1	0.01	1.33	1.78	0.89	0.01
Chelativorans BNC1	0.67	1.38	1.33	0.62	0.01	2.11	1.47	0.42	0.01	0.86	0.97	0.43	0.21	2.14	1	0.64	0.5	1	1.5	1	0.32	0.8	2.4	0.48	0.77	2.13	1.55	0.58	0.18	2.29	1.94	1.06	1.15	0.92	0.85	1.08	0.41	1.72	1.45	0.41	0.38	1.71	0.86	1.05	0.1	1.52	1.14	1.24	0.01
Chloroflexus aurantiacus J 10 fl	1.56	0.67	0.44	1.33	1.39	0.52	1.04	1.04	0.5	0.46	0.75	1.85	0.29	0.77	1	1.94	1.11	0.55	0.89	1.45	0.76	0.95	0.19	2.1	1.5	0.01	0.25	3	0.31	0.46	0.77	1.54	1.31	0.17	0.69	1.83	1.69	0.53	0.36	1.42	0.51	0.72	0.31	2.46	1	0.2	0.9	1.9	0.01
Chloroflexus Y 400 fl	1.56	0.67	0.44	1.33	1.39	0.52	1.04	1.04	0.5	0.46	0.75	1.85	0.29	0.77	1	1.94	1.11	0.55	0.89	1.45	0.76	0.95	0.19	2.1	1.5	0.01	0.25	3	0.31	0.46	0.77	1.54	1.31	0.17	0.69	1.83	1.69	0.53	0.36	1.42	0.51	0.72	0.31	2.46	1	0.2	0.9	1.9	0.01
Clostridium difficile 630	1.68	0.2	0.32	1.8	1.52	0.01	0.01	2.48	6	1	0.01	1.5	2.16	0.01	1	0.84	2	0.01	0.01	2	1	0.01	0.01	3	0.01	0.01	0.01	0.01	0.34	0.01	0.01	0.69	1.56	0.07	0.44	1.93	2.19	0.1	0.01	1.71	1.7	0.1	0.3	1.9	2.15	0.01	0.29	1.56	3
Clostridium difficile CD196	1.68	0.2	0.32	1.8	1.52	0.01	0.01	2.48	6	1	0.01	1.5	2.16	0.01	1	0.84	2	0.01	0.01	2	1	0.01	0.01	3	0.01	0.01	0.01	0.01	0.34	0.01	0.01	0.69	1.56	0.13	0.44	1.87	2.19	0.1	0.01	1.71	1.6	0.01	0.4	2	2.15	0.1	0.39	1.37	3
Clostridium difficile R20291	1.68	0.2	0.32	1.8	1.52	0.01	0.01	2.48	6	1	0.01	1.5	2.16	0.01	1	0.84	2	0.01	0.01	2	1	0.01	0.01	3	0.01	0.01	0.01	0.01	0.34	0.01	0.01	0.69	1.56	0.13	0.44	1.87	2.19	0.1	0.01	1.71	1.6	0.01	0.4	2	2.15	0.1	0.39	1.37	3
Eubacterium limosum KIST612	1.27	0.8	0.73	1.2	1.6	1.28	0.16	0.96	0.75	1.64	0.01	1.09	0.12	1.2	1	1.68	0.25	0.57	1.75	1.43	1.65	0.01	1.65	0.71	0.01	2.25	0.75	2.25	0.01	0.19	2.71	1.16	1.74	0.87	0.26	1.13	1.39	1.3	0.26	1.04	0.74	1.49	0.28	1.49	0.71	0.71	0.89	1.69	3
Finegoldia magna ATCC 29328	1.62	0.7	0.38	1.3	2.25	0.12	0.12	1.5	5.5	0.75	0.01	1.5	0.53	0.53	1	1.94	1.8	1.38	0.2	0.62	2.82	0.01	0.47	0.71	0.01	0.01	0.01	0.5	0.01	0.01	0.15	1.02	1.82	0.59	0.18	1.41	1.57	0.17	0.87	1.39	2.11	0.63	0.01	1.26	1.44	0.22	0.22	2.11	3
Halanaerobium hydrogeniformans	1.56	0.33	0.44	1.67	2.29	0.38	0.01	1.33	6	1.33	0.01	2.33	0.75	0.38	1	1.88	1.25	1	0.75	1	2.12	0.71	0.01	1.18	0.01	0.01	0.01	0.01	0.19	0.19	0.39	1.94	1.76	0.41	0.24	1.59	1.85	0.68	0.01	1.46	1.4	0.4	0.3	1.9	1.96	0.09	0.36	1.6	3
Listeria innocua Clip11262	2	1	0.01	1	1.26	0.42	0.21	2.11	2.4	1.5	0.01	1	0.28	0.19	1	2.53	1.8	0.67	0.2	1.33	1.85	0.92	0.01	1.23	0.01	2.4	0.01	1.2	1.42	0.63	0.32	1.42	1.79	0.79	0.21	1.21	1.33	0.72	0.51	1.44	1.2	1	0.2	1.6	1	0.7	0.4	1.9	3
Listeria ivanovii PAM 55	1.87	0.24	0.13	1.76	0.91	1.09	0.18	1.82	1.8	1	0.01	1.5	0.09	1	1	1.91	1.64	1	0.36	1	2.57	0.57	0.01	0.86	0.01	1.8	0.01	2.4	0.97	0.01	0.16	1.95	2	0.81	0.01	1.19	0.78	1.11	0.33	1.78	0.72	1.33	0.41	1.54	0.95	1.05	0.53	1.47	3
Listeria monocytogenes	2	0.71	0.01	1.29	1	0.4	0.4	2.2	2	1.5	0.01	1	0.19	0.87	1	1.94	1.6	1.17	0.4	0.83	1.85	0.31	0.62	1.23	0.01	2.67	0.01	1.33	0.63	0.47	0.16	2.05	1.85	0.97	0.15	1.03	1.58	0.53	0.11	1.79	0.5	1.5	0.2	1.8	1.17	0.78	0.29	1.76	3
Listeria monocytogenes 08 5923	2	0.71	0.01	1.29	1	0.4	0.4	2.2	2	1.5	0.01	1	0.19	0.87	1	1.94	1.6	1.17	0.4	0.83	1.85	0.31	0.62	1.23	0.01	2.67	0.01	1.33	0.63	0.47	0.16	2.05	1.85	0.97	0.15	1.03	1.58	0.53	0.11	1.79	0.5	1.5	0.2	1.8	1.17	0.78	0.29	1.76	3
Listeria monocytogenes Clip80459	2	0.56	0.01	1.44	1.33	0.38	0.38	1.9	2	1.83	0.01	0.52	0.18	0.91	1	1.91	1.8	1	0.2	1	1.85	0.01	0.62	1.54	0.01	2	0.67	1.33	1.26	0.47	0.32	1.89	1.85	0.83	0.15	1.17	0.92	0.62	0.41	2.05	0.4	1.3	0.3	2	1.16	0.74	0.21	1.89	3
Listeria monocytogenes EGD e	2	0.71	0.01	1.29	1	0.4	0.4	2.2	2	1.5	0.01	1	0.19	0.84	1	1.97	1.6	1.17	0.4	0.83	1.85	0.31	0.62	1.23	0.01	2.67	0.01	1.33	0.63	0.47	0.16	2.05	1.85	0.97	0.15	1.03	1.47	0.53	0.11	1.89	0.6	1.5	0.1	1.8	1.2	0.8	0.3	1.7	3
Listeria monocytogenes HCC23	1.94	0.71	0.06	1.29	1.52	0.57	0.19	1.71	2	1.68	0.01	0.72	0.09	0.84	1	2.06	1.8	1.33	0.2	0.67	1.85	0.01	0.62	1.54	0.01	2.67	0.01	1.33	1.11	0.63	0.16	1.89	1.77	0.76	0.23	1.24	1.51	0.54	0.22	1.73	0.9	1.4	0.2	1.5	1.13	0.72	0.31	1.85	3
Listeria monocytogenes serotype 4b F2365	2	0.56	0.01	1.44	1.2	0.4	0.4	2	2	1.83	0.01	0.52	0.18	0.91	1	1.91	1.8	1	0.2	1	1.85	0.01	0.62	1.54	0.01	2	0.67	1.33	1.26	0.47	0.32	1.89	1.85	0.83	0.15	1.17	0.92	0.62	0.41	2.05	0.4	1.3	0.3	2	1.16	0.74	0.21	1.89	3
Listeria welshimeri serovar 6b SLCC5334	1.94	0.44	0.06	1.56	1.68	0.01	0.01	2.32	2.4	0.5	0.01	1.75	0.19	0.66	1	2.16	2	1	0.01	1	2.46	0.01	0.62	0.92	0.01	0.6	0.6	2.4	1.08	0.46	0.15	2	1.78	0.57	0.22	1.43	1.3	0.97	0.32	1.41	0.7	0.9	0.4	2	1.16	0.21	0.53	2.11	3
Mesorhizobium ciceri biovar biserrulae WSM1271	0.14	0.77	1.86	1.23	0.01	2.6	1	0.4	0.01	0.5	0.01	0.01	0.12	2.54	1	0.35	0.01	0.6	2	1.4	0.17	1.39	2.26	0.17	0.01	4.67	0.67	0.67	0.01	1.45	3.82	0.55	0.87	1.3	1.13	0.7	0.27	2.2	1.07	0.47	0.18	3.18	0.36	0.27	0.01	2.38	0.95	0.67	0.01
Mesorhizobium loti MAFF303099 (1)	0.17	0.77	1.83	1.23	0.01	3	1	0.01	0.01	0.75	1.26	0.01	0.01	2.65	1	0.35	0.01	0.5	2	1.5	0.01	1.67	1.67	0.67	0.01	4.74	0.01	0.01	0.18	1.82	3.45	0.18	0.9	1.55	1.1	0.45	0.01	2.73	1.13	0.13	0.27	3.38	0.18	0.18	0.01	1.95	1.67	0.37	0.01
Mesorhizobium loti MAFF303099 (2)	0.67	1.27	1.33	0.73	0.17	2.67	1	0.17	0.22	0.8	0.22	0.4	0.01	2.86	1	0.14	0.33	0.8	1.67	1.2	0.48	1.44	2.08	0.01	0.22	3.78	1.11	0.44	0.01	1.38	3.38	0.46	0.46	1.53	1.54	0.47	0.08	2.43	1.25	0.24	0.2	2.54	0.39	0.88	0.01	2.88	1.02	0.09	0.01
Mesorhizobium opportunistum WSM2075	0.17	1.23	1.83	0.77	0.01	2.95	1.05	0.01	0.29	0.52	0.57	0.01	0.01	2.52	1	0.48	0.4	1.09	1.6	0.91	0.01	1.5	2	0.5	0.01	3.71	0.57	0.86	0.01	2	3.45	0.36	1	1.45	1	0.55	0.13	2.6	1.07	0.2	0.36	3.11	0.09	0.44	0.19	2.23	1.3	0.28	0.01
Ochrobactrum anthropi ATCC 49188 (1)	0.32	0.94	1.68	1.06	0.32	2.24	0.96	0.48	0.27	0.8	0.27	0.01	0.01	2.52	1	0.48	0.22	1	1.78	1	0.32	1.12	2.08	0.48	0.55	3.27	0.82	0.82	0.01	1.5	3.17	0.83	1.5	1.08	0.5	0.92	0.47	1.73	1.33	0.47	0.1	2.93	0.49	0.49	0.22	2.16	1.3	0.32	0.01
Ochrobactrum anthropi ATCC 49188 (2)	0.33	0.29	1.67	1.71	0.57	1.71	0.95	0.76	0.01	0.63	0.01	0.32	0.12	1.8	1	1.08	0.57	1	1.43	1	0.52	0.52	2.43	0.52	0.01	3.6	0.3	2.1	0.01	1.71	2.57	1.2	1.47	0.69	0.53	1.31	0.65	0.87	1.16	1.31	0.19	2.42	0.37	1.02	0.37	0.84	1.4	1.4	0.01
Pelagibacterium halotolerans B2	0.63	1.4	1.37	0.6	0.57	2.71	0.71	0.01	0.21	0.75	0.41	0.38	0.01	2.65	1	0.35	0.01	1	2	1	0.15	2.31	1.23	0.31	0.01	4.34	0.62	0.41	0.01	2.83	2.33	0.67	1.43	1.13	0.57	0.87	0.44	2.91	0.51	0.15	0.27	2.31	0.98	0.44	0.01	2.1	1.3	0.6	0.01
Rhizobium NGR234	1.77	0.71	0.23	1.29	3.3	0.01	0.01	0.7	6	0.9	0.01	1.8	2.22	0.56	1	0.22	1	1.33	1	0.67	2.15	0.01	0.31	1.54	0.01	0.01	0.01	0.01	0.01	0.01	1.78	1.78	1.71	0.57	0.29	1.43	2.59	0.22	0.01	1.19	3.07	0.01	0.19	0.74	3.04	0.09	0.26	0.61	3
Roseobacter litoralis Och 149	0.95	1.2	1.05	0.8	0.7	2.26	0.52	0.52	0.22	0.38	0.01	0.01	0.1	2.5	1	0.4	0.01	1.33	2	0.67	0.6	1.4	1.4	0.6	0.01	3.33	0.67	1.78	0.5	0.5	2.67	0.83	1	1.26	1	0.74	0.65	1.71	1.12	0.53	0.36	1.82	0.82	1	0.12	1.7	1.82	0.36	0.01
Sebaldella termitidis ATCC 33386	0.22	1.14	1.78	0.86	0.6	1.6	1.4	0.4	0.01	0.67	0.52	0.22	0.21	2.07	1	0.72	0.8	1.11	1.2	0.89	0.77	0.92	2.15	0.15	0.52	2.35	1.83	0.78	0.18	3.18	1.06	1.59	0.67	1.52	1.33	0.48	0.44	1.48	1.56	0.52	0.71	2.13	0.27	0.89	0.19	1.62	1.52	0.67	0.01
Starkeya novella DSM 506	0.01	1.67	2	0.33	0.01	3	1	0.01	0.01	1.85	0.21	0.01	0.12	2.77	1	0.12	0.01	1.4	2	0.6	0.01	0.96	3.04	0.01	0.21	4.14	1.24	0.21	0.15	2.55	2.7	0.3	0.64	1.67	1.36	0.33	0.13	2.54	1.21	0.13	0.1	3.14	0.38	0.38	0.1	1.33	2.46	0.1	0.01
Tepidanaerobacter Re1	1.27	0.25	0.73	1.75	1.38	0.77	1.08	0.77	1.71	1	1.71	0.33	0.9	0.3	1	1.8	1.11	0.01	0.89	2	1	0.4	2	0.6	0.43	1.29	0.86	0.01	0.56	0.38	0.01	1.88	1.3	0.55	0.7	1.45	1.7	1.1	0.4	0.8	1.23	0.62	0.21	1.95	1.71	0.16	0.73	1.39	3
Thermosediminibacter oceani DSM 16646	1.03	0.84	0.97	1.16	0.01	1.92	1.28	0.8	2.12	1.2	1.76	0.4	1.7	0.8	1	0.5	0.01	0.5	2	1.5	0.6	2.4	1	0.01	0.01	0.01	1.41	0.71	0.33	0.33	1.83	1.67	1.35	0.7	0.65	1.3	0.82	1.73	0.64	0.82	0.88	1.37	0.59	1.17	1.4	0.3	1.5	0.8	0.01
Verminephrobacter eiseniae EF01 2	0.62	1.71	1.38	0.29	0.44	2.44	1.11	0.01	0.01	2.14	0.01	0.86	0.01	2.38	1	0.62	0.88	1.82	1.12	0.18	0.01	1.74	1.91	0.35	0.21	4.14	0.62	1.03	0.01	0.67	3.6	0.13	0.94	1.38	1.06	0.62	0.44	1.9	1.46	0.19	0.49	2.78	0.49	0.24	0.1	1.07	2.63	0.2	0.01
[truncated: 142 more columns]

## Sheet: Sup Table7
Supplemental Table 7: CAI values for DXR-II genes and the average for all genes in the corresponding genomes.
Strain	CAI DXR-II	CAI GENOME	StdDev	RESULTS (CAI_genome-CAI_DXR-II)/StdDev
Anaerococcus prevotii DSM 20548	0.79982	0.78	0.04612	0.429748
Bacillus clausii KSM K16	0.79174	0.78877	0.02623	0.113229
Bacillus halodurans C 125	0.82566	0.80751	0.02266	0.800971
Bacillus pumilus SAFR 032	0.81148	0.756	0.02899	1.91376
Bartonella bacilliformis KC583	0.68129	0.68869	0.04567	0.162032
Bartonella clarridgeiae 73	0.70696	0.68966	0.04578	0.377894
Bartonella grahamii as4aup	0.7072	0.70179	0.04393	0.12315
Bartonella henselae Houston 1	0.70046	0.69919	0.04176	0.0304119
Bartonella quintana Toulouse	0.69438	0.6996	0.03609	0.144638
Bartonella tribocorum CIP 105476	0.71388	0.70783	0.04237	0.14279
Brucella abortus S19	0.76257	0.70807	0.06084	0.895792
Brucella abortus bv 1 9 941	0.7652	0.70048	0.07309	0.885484
Brucella canis ATCC 23365	0.76629	0.70116	0.0711	0.916034
Brucella melitensis ATCC 23457	0.76132	0.70123	0.07007	0.857571
Brucella melitensis biovar Abortus 2308	0.76438	0.70099	0.07219	0.878099
Brucella melitensis bv 1 16M	0.76555	0.70481	0.06838	0.888271
Brucella microti CCM 4915	0.76409	0.70102	0.07212	0.874515
Brucella ovis ATCC 25840	0.76093	0.70534	0.06292	0.883503
Brucella pinnipedialis B2 94	0.76771	0.69977	0.07356	0.9236
Brucella suis 1330	0.76597	0.69938	0.07376	0.902793
Brucella suis ATCC 23445	0.76691	0.70061	0.07172	0.924428
Chelativorans BNC1	0.69843	0.723	0.06025	0.407801
Chloroflexus aurantiacus J 10 fl	0.66921	0.75199	0.03627	2.28233
Chloroflexus Y 400 fl	0.67167	0.75017	0.04022	1.95177
Clostridium difficile 630	0.8263	0.74626	0.07735	1.03478
Clostridium difficile CD196	0.81257	0.75131	0.05224	1.17266
Clostridium difficile R20291	0.81437	0.74952	0.06917	0.937545
Eubacterium limosum KIST612	0.78785	0.77023	0.03999	0.44061
Finegoldia magna ATCC 29328	0.78066	0.75245	0.05834	0.483545
Halanaerobium hydrogeniformans	0.74653	0.73679	0.04462	0.218288
Listeria innocua Clip11262	0.74029	0.72343	0.04331	0.389287
Listeria ivanovii PAM 55	0.71083	0.717	0.03624	0.170254
Listeria monocytogenes	0.7413	0.72536	0.04255	0.374618
Listeria monocytogenes 08 5923	0.74012	0.72476	0.04239	0.36235
Listeria monocytogenes Clip80459	0.74519	0.72626	0.03958	0.478272
Listeria monocytogenes EGD e	0.74098	0.72531	0.04116	0.380709
Listeria monocytogenes HCC23	0.75007	0.72749	0.04343	0.519917
Listeria monocytogenes serotype 4b F2365	0.74568	0.72628	0.04004	0.484515
Listeria welshimeri serovar 6b SLCC5334	0.73883	0.71271	0.04236	0.616619
Mesorhizobium ciceri biovar biserrulae WSM1271	0.74713	0.68599	0.08282	0.738227
Mesorhizobium loti MAFF303099 (1)	0.808	0.6866	0.0927	1.3096
Mesorhizobium loti MAFF303099 (2)	0.76019	0.6866	0.0927	0.793851
Mesorhizobium opportunistum WSM2075	0.75374	0.68873	0.08895	0.73086
Ochrobactrum anthropi ATCC 49188 (1)	0.80439	0.72625	0.05786	1.3505
Ochrobactrum anthropi ATCC 49188 (2)	0.74106	0.72625	0.05786	0.255963
Pelagibacterium halotolerans B2	0.78224	0.71383	0.06812	1.00426
Roseobacter litoralis Och 149	0.7566	0.74321	0.04773	0.280536
Sebaldella termitidis ATCC 33386	0.77914	0.70688	0.03989	1.81148
Rhizobium NGR234	0.62384	0.70046	0.08939	0.857143
Starkeya novella DSM 506	0.78425	0.74016	0.1005	0.438706
Tepidanaerobacter Re1	0.7824	0.77423	0.03584	0.227958
Thermosediminibacter oceani DSM 16646	0.7992	0.78316	0.02764	0.580318
Verminephrobacter eiseniae EF01 2	0.6811	0.6806	0.10297	0.00485578
